# Supplementary material for: Loss of function of FIP200 in human pluripotent stem cell-derived neurons leads to axonal pathology and hyperactivity
Source: Transl Psychiatry. 2023 May 3;13:143. doi: 10.1038/s41398-023-02432-3 (PMC10156752; doi:10.1038/s41398-023-02432-3)
Supplement: Supplementary file 10 — Supplementary Table S2 [file 41398_2023_2432_MOESM10_ESM.xlsx]

## Sheet: Sheet1
Table S2. Proteins identified in FIP200KO and control neurons and LFQ values
Protein IDs	Majority protein names (short)	Protein names	FDR significant	p value (-log10)	Difference (log2)	WA01WS	WA01KO1	WA01KO2	W01PA	C14 PA	C14 WS	C14 KO1	C14 KO2	Peptides
Q6P995	FAM171B	Protein FAM171B	+	3.61727	-4.33302	-3.5702	-4.50986	-3.98337	-6.04655	0.187018	-0.180228	-0.402402	-0.382295	9
O14522;Q99M80	PTPRT	Receptor-type tyrosine-protein phosphatase T	+	3.00876	-2.14451	-2.30385	-3.20781	-2.30418	-2.03236	-0.00181007	-0.382076	0.111933	-0.99819	11
Q15223	PVRL1	Nectin-1		2.79285	-1.62617	-0.0967965	-0.778614	-0.757921	-0.576824	1.36565	1.41451	1.18803	0.32633	5
Q61137;O14525	ASTN1	Astrotactin-1		2.62745	-1.80482	-2.99778	-2.13617	-3.39157	-3.41564	-0.66974	-1.27235	-1.15464	-1.62516	4
Q04837	SSBP1	Single-stranded DNA-binding protein, mitochondrial		2.93111	1.42577	-0.22765	-0.583822	-0.996969	-1.10129	-1.94684	-1.98988	-2.5722	-2.1039	2
Q13641	TPBG	Trophoblast glycoprotein		2.13844	-2.56721	1.24798	-0.516248	0.859788	-1.06669	1.75806	2.85404	3.35563	2.82596	7
Q9Y4L1;Q9JKR6	HYOU1	Hypoxia up-regulated protein 1		2.51183	1.36973	-1.17606	-1.01737	-1.32303	-1.4575	-2.93756	-2.06547	NaN	-2.83664	4
Q9Y289	SLC5A6	Sodium-dependent multivitamin transporter		2.1318	-1.28179	-0.723266	-0.967243	-1.79893	NaN	0.280061	0.130154	0.216742	-0.152398	3
O14828;O35609	SCAMP3	Secretory carrier-associated membrane protein 3		2.36035	1.03616	-0.0207305	-0.0983562	-0.251748	-0.48422	-1.72532	-0.899117	-1.47973	-0.895531	3
P50895	BCAM	Basal cell adhesion molecule		2.0996	-2.36751	-1.11982	-2.37705	-1.61778	-3.21351	1.27329	-0.0873508	-0.570391	0.526316	9
Q8CHH9;Q92599	SEPT8	Septin-8		2.26793	1.07226	0.716863	1.10854	0.713785	1.18722	0.395149	-0.339416	-0.618386	0	5
P04216	THY1	Thy-1 membrane glycoprotein		2.18071	-1.80288	2.83655	1.95834	2.16669	0.745674	3.77334	3.92768	3.66475	3.55299	3
Q03188	CENPC	Centromere protein C		2.25933	-2.70551	-3.0685	-3.04186	-1.98185	-4.03015	0.122445	NaN	-1.03937	-0.0583	8
Q8N9I0;P46097	SYT2	Synaptotagmin-2		1.99651	-2.03496	-1.10253	-2.72348	-0.816252	NaN	0.456352	0.704613	0.468805	0.320392	7
Q92752	TNR	Tenascin-R		2.6105	-2.59932	-1.62042	-2.57939	-2.84535	NaN	0.495495	0.325375	0.755244	-0.572372	10
Q8NFP4;Q0PMG2	MDGA1	MAM domain-containing glycosylphosphatidylinositol anchor protein 1		2.08086	-1.73782	-1.05752	-1.95752	-1.00093	-2.35174	0.999562	-0.223442	0.122863	-0.315417	8
A8MVW0	FAM171A2	Protein FAM171A2		2.04167	-1.58899	0.721606	-0.377402	0.0637074	-0.821654	2.09203	1.12736	1.73832	0.984525	12
Q9Y4C0;Q6P9K9;Q9HDB5;Q8C985	NRXN3	Neurexin-3		2.12319	-1.64788	-1.49122	-2.33622	-2.21328	-3.02533	-0.780444	-0.938204	0.196023	-0.951915	14
Q969P0	IGSF8	Immunoglobulin superfamily member 8		2.20292	-1.49259	0.60436	-0.103893	0.174342	-0.836866	1.89096	0.975331	1.64376	1.29824	9
O00451;O08842	GFRA2	GDNF family receptor alpha-2		1.76415	-3.12704	-2.70944	-4.32778	-3.51992	NaN	-0.104842	0.555337	NaN	-1.62651	2
Q9WV18;Q9UBS5	GABBR1	Gamma-aminobutyric acid type B receptor subunit 1		2.00813	-2.58775	-2.48307	NaN	-4.34357	-3.60441	-0.116055	-0.787724	-0.713655	-1.93965	6
P78324;Q5TFQ8;Q9P1W8	SIRPA	Tyrosine-protein phosphatase non-receptor type substrate 1		1.98959	-2.67679	-0.680655	-2.41487	-0.0401163	-2.80628	1.4413	0.39362	1.72054	1.20979	6
Q96AC1;Q8CIB5	FERMT2	Fermitin family homolog 2		2.39815	0.750341	-1.21651	-1.2238	-1.42067	-1.18999	-1.63502	-2.36909	-2.13861	-1.90963	6
P61604;Q64433	HSPE1	10 kDa heat shock protein, mitochondrial		1.98912	1.20475	2.48904	1.50225	1.66661	1.08912	0.759281	0.496495	0.587908	0.0843487	4
Q6ZVL6	KIAA1549L	UPF0606 protein KIAA1549L		1.76715	-2.10752	-0.836686	-2.5317	-1.77768	-3.44821	0.652151	-0.649785	0.387898	-0.55447	5
O75056;Q64519	SDC3	Syndecan-3		1.84479	-1.87955	-0.377422	-1.98237	-1.39391	-2.54785	1.00411	-0.266548	0.585646	-0.106565	2
Q80T41;O75899	GABBR2	Gamma-aminobutyric acid type B receptor subunit 2		1.76075	-2.35451	-1.61675	-3.37641	-3.14561	-4.35243	0.325612	-1.3716	-0.40071	-1.62647	6
P32004;P11627	L1CAM	Neural cell adhesion molecule L1		1.83681	-1.70216	2.97683	1.92881	1.90263	1.35042	4.76936	3.19113	3.78349	3.22334	20
O60245	PCDH7	Protocadherin-7		2.04504	-0.973253	0.196744	-0.584743	-0.524487	-0.230102	1.20952	0.343275	0.598063	0.599564	16
P63044;P63027;Q15836;P63024	VAMP2	Vesicle-associated membrane protein 2;Vesicle-associated membrane protein 3		1.84895	1.32386	1.98329	1.53413	0.812873	0.413729	0.0207405	0.164759	-0.16416	-0.572743	2
P41217	CD200	OX-2 membrane glycoprotein		1.57543	-1.64231	2.68788	1.08329	1.78206	0.996886	4.11686	2.34081	3.75681	2.90487	3
O15484	CAPN5	Calpain-5		1.53571	-1.96888	-2.32296	NaN	-1.16631	-2.84077	-0.787376	NaN	0.149572	0.214422	17
Q9P2S2	NRXN2	Neurexin-2		1.63908	-1.48472	1.81041	0.632147	0.695588	-0.157475	2.8087	1.95822	2.55146	1.60117	29
Q03164;Q9UMN6;O08550	KMT2A	Histone-lysine N-methyltransferase 2A;MLL cleavage product N320;MLL cleavage product C180		1.46533	-3.67579	-5.68645	-4.71132	-1.06387	-2.53041	0.88909	NaN	-0.177435	-0.178309	35
Q5H8C4;Q96RL7	VPS13A	Vacuolar protein sorting-associated protein 13A		2.20659	0.65752	-1.30482	-1.25528	-0.962778	-0.892266	-1.83058	-2.05857	-1.67097	-1.48511	5
P24390;Q99JH8	KDELR1	ER lumen protein-retaining receptor 1		1.85814	0.952507	-0.741058	-0.461143	-0.50248	-0.867443	-2.09645	-1.344	-1.95247	-0.989237	2
Q9UHC6	CNTNAP2	Contactin-associated protein-like 2		1.59866	-1.52885	1.97327	0.900459	0.84425	-0.0567856	3.22272	2.09477	2.62052	1.83857	24
P47746;P21554	CNR1	Cannabinoid receptor 1		1.63763	-1.60367	-1.09026	-1.80361	-2.31587	NaN	0.746296	-0.391059	-0.047297	-0.839591	4
Q9DBF1;P49419	ALDH7A1	Alpha-aminoadipic semialdehyde dehydrogenase		2.31939	0.613721	-0.392757	-0.176914	-0.166516	-0.190201	-0.844383	-0.838225	-1.16812	-0.530549	2
P08133;P14824	ANXA6	Annexin A6		1.93324	0.789154	-1.22646	-1.3368	-1.86053	-1.86801	-1.94623	-2.44104	-2.56217	-2.49897	4
O95297;Q3TEW6	MPZL1	Myelin protein zero-like protein 1		1.6287	-1.38482	-0.606577	-1.59317	-1.87884	NaN	0.465466	-0.606332	0.327021	-0.0850096	2
O43854	EDIL3	EGF-like repeat and discoidin I-like domain-containing protein 3		1.81326	-0.964433	4.84979	4.32387	4.88972	4.44244	5.62589	4.98723	6.20777	5.54266	22
P51659	HSD17B4	Peroxisomal multifunctional enzyme type 2;(3R)-hydroxyacyl-CoA dehydrogenase;Enoyl-CoA hydratase 2		1.67442	1.46078	-1.68642	-1.16088	-1.97346	-2.83539	-2.53104	-3.99223	-3.29142	-3.68458	7
P54762	EPHB1	Ephrin type-B receptor 1		1.77778	-1.21486	1.1293	0.17216	0.696544	-0.341119	1.64267	1.6273	2.08089	1.16546	16
Q92854	SEMA4D	Semaphorin-4D		1.50467	-3.06225	-1.6224	-3.61996	-3.95294	-6.31105	0.698338	-1.19617	-1.04056	-1.71897	2
Q96ID5;Q7TNR6	IGSF21	Immunoglobulin superfamily member 21		1.50954	-3.17828	-0.40552	-4.84143	-2.3065	-4.73832	0.0343657	1.03171	0.210274	-0.854982	4
P01024	C3	Complement C3;Complement C3 beta chain;C3-beta-c;Complement C3 alpha chain;C3a anaphylatoxin;Acylation stimulating protein;Complement C3b alpha chain;Complement C3c alpha chain fragment 1;Complement C3dg fragment;Complement C3g fragment;Complement C3d fragment;Complement C3f fragment;Complement C3c alpha chain fragment 2		1.35281	-2.22822	-1.64404	NaN	-2.74046	-3.43303	0.831985	0.242272	-0.650521	-1.93422	5
P08195	SLC3A2	4F2 cell-surface antigen heavy chain		1.47424	-1.31936	-0.897405	-2.10839	-2.54279	-2.92452	-0.321796	-1.26955	-0.847253	-0.757067	11
Q8TCZ2	CD99L2	CD99 antigen-like protein 2		1.47822	-2.04161	2.28401	0.42961	1.63279	0.184809	4.57477	1.96427	3.39345	2.76516	7
O60486	PLXNC1	Plexin-C1		1.87827	-1.03836	0.446753	-0.483568	-0.0391617	-0.757145	0.824986	0.839847	1.17202	0.483454	20
P68400;Q60737;Q8NEV1	CSNK2A1	Casein kinase II subunit alpha;Casein kinase II subunit alpha 3		2.31904	0.471277	-0.340762	-0.411821	-0.537459	-0.629213	-1.07903	-0.702567	-1.06395	-0.958817	9
Q96FE5;Q9D1T0;Q7L985;Q3URE9	LINGO1	Leucine-rich repeat and immunoglobulin-like domain-containing nogo receptor-interacting protein 1		1.62304	-1.85596	1.19703	-0.131637	0.234573	-1.55818	2.38294	1.55501	1.92113	1.30652	8
P08247;Q62277	SYP	Synaptophysin		1.48749	1.93288	0.916255	0.156199	-1.00229	NaN	-2.22119	-0.741879	-2.21347	-2.46144	2
O75077;Q9R1V7	ADAM23	Disintegrin and metalloproteinase domain-containing protein 23		1.4544	-1.43938	-0.837492	-1.88917	-1.54102	-3.23916	-0.0993938	-0.476544	-0.289449	-0.883961	2
O94910;Q80TR1	LPHN1	Latrophilin-1		1.58006	-1.05047	0.347407	-0.670773	-0.529752	-0.988466	1.08338	0.506781	0.722719	0.0474205	19
P28472;P63080;P63137;P47870;P50571	GABRB3	Gamma-aminobutyric acid receptor subunit beta-3		1.465	-1.49354	0.308914	-1.04958	-0.502567	-1.65224	1.32179	-0.14091	1.3458	0.552013	6
P34903;P26049	GABRA3	Gamma-aminobutyric acid receptor subunit alpha-3		1.40037	-1.89705	0.288298	-1.585	-0.61111	-2.14721	1.35773	-0.413471	1.84	0.748943	7
Q9NZM5	GLTSCR2	Glioma tumor suppressor candidate region gene 2 protein		1.56541	-2.50796	-3.15574	-4.51239	-1.8353	-2.40784	-0.16795	NaN	-1.48623	0.244621	6
H3BS89	TMEM178B	Transmembrane protein 178B		1.3555	-1.88372	-2.03741	-4.3016	-3.71947	NaN	-0.598122	-1.19652	-2.05101	-2.03076	3
P13591	NCAM1	Neural cell adhesion molecule 1		1.4663	-1.20545	5.08879	3.85858	4.4599	3.46746	5.96564	4.78101	5.71781	5.23209	27
P31930	UQCRC1	Cytochrome b-c1 complex subunit 1, mitochondrial		1.39695	1.60768	-0.699182	-2.0869	-2.37905	NaN	NaN	-3.05723	-3.51708	-3.41384	4
Q15768;O35393	EFNB3	Ephrin-B3		1.45698	-1.58582	1.65527	0.550067	0.446092	-0.619339	2.99443	1.72819	2.28256	1.37021	5
Q9NQC3	RTN4	Reticulon-4		1.72659	1.0118	2.59536	1.88992	1.65029	1.10899	0.687472	0.990133	0.840286	0.679445	8
Q92823	NRCAM	Neuronal cell adhesion molecule		1.6229	-0.883985	2.83809	1.94537	2.14572	1.60044	3.36119	2.95253	3.04814	2.70371	15
Q9NZ53	PODXL2	Podocalyxin-like protein 2		1.48697	-1.36964	-2.45824	-2.75467	-3.23793	NaN	-0.490336	-2.00043	-1.28983	-2.00863	3
Q7Z2K8	GPRIN1	G protein-regulated inducer of neurite outgrowth 1		1.52423	-1.27898	-1.99369	-2.50096	-2.16345	NaN	-0.15256	-1.73431	-0.647707	-1.22696	4
Q9UHG3	PCYOX1	Prenylcysteine oxidase 1		1.7145	1.6061	0.799702	0.416132	-0.456131	-1.24062	-1.52238	-1.74388	-2.32816	-1.3109	10
P15151	PVR	Poliovirus receptor		1.43601	-1.38891	-0.820529	-3.14405	-1.81822	-2.58369	-0.398482	-0.974658	-0.616223	-0.821489	2
P35613	BSG	Basigin		1.78037	-1.27568	0.264163	-1.03969	-0.789785	-1.05602	1.06941	0.0447235	0.471951	0.895317	4
P55072;Q01853	VCP	Transitional endoplasmic reticulum ATPase		1.90336	0.605759	0.0985627	0.336839	0.67266	0.351413	0.00139999	-0.304117	-0.564598	-0.0962477	6
Q13740	ALCAM	CD166 antigen		1.74112	-1.32136	2.93391	1.76246	2.37774	1.78105	3.95261	2.66052	3.62	3.90745	15
P09471;P19087;Q8CGK7;A8MTJ3;P38405;P20612;P50149;P11488;Q3V3I2	GNAO1	Guanine nucleotide-binding protein G(o) subunit alpha		1.69137	-0.973599	0.845162	0.430614	0.157009	-0.45657	1.51369	1.15236	1.37501	0.829548	11
Q9UIW2	PLXNA1	Plexin-A1		1.35204	-1.7031	0.334928	-1.1141	-1.43704	-2.45498	1.54922	-0.00230122	0.321441	0.272857	30
Q9Y6N7	ROBO1	Roundabout homolog 1		1.5722	-1.16673	2.45967	1.51275	1.51589	0.844208	3.32467	2.38433	2.88159	2.40886	33
Q3KQU3	MAP7D1	MAP7 domain-containing protein 1		1.48502	-1.72548	-0.647329	-1.47613	0.0610991	-1.88889	1.62641	-0.477071	1.11921	0.682133	13
P17677	GAP43	Neuromodulin		1.50688	-1.05323	3.08852	2.18341	2.51567	1.48921	3.74054	3.01204	3.58486	3.15228	7
Q9NP72;P35293	RAB18	Ras-related protein Rab-18		2.67433	0.43962	1.21273	1.43687	1.33206	1.2133	0.725165	0.947326	0.768398	0.995591	9
Q6IEE7;Q6IEE6	TMEM132E	Transmembrane protein 132E		1.567	-1.22975	0.496262	-0.572353	-0.58831	-1.30348	0.986811	0.698216	1.08675	0.179338	13
Q9HCM2	PLXNA4	Plexin-A4		1.65966	-0.973313	2.19508	1.28993	1.32177	0.916378	2.80612	2.11296	2.53817	2.15915	36
Q92859	NEO1	Neogenin		1.71319	-0.967275	2.58872	1.79877	1.98392	1.57631	3.46982	2.70026	3.12963	2.51712	30
Q9UPM9;Q9R1S0	B9D1	B9 domain-containing protein 1		2.11046	0.608896	-1.35451	-0.933984	-1.40117	-1.24392	-1.83869	-2.09366	-1.89487	-1.54194	2
P07195	LDHB	L-lactate dehydrogenase B chain		1.89751	0.551812	0.178844	-0.408309	-0.191115	-0.538922	-0.771352	-0.808993	-0.804537	-0.781869	5
Q02297	NRG1	Pro-neuregulin-1, membrane-bound isoform;Neuregulin-1		1.57336	0.818937	-0.0811496	-0.281949	0.52183	0.337831	-1.29313	-0.338778	-0.674462	-0.472817	4
Q8CHT0;P30038	ALDH4A1	Delta-1-pyrroline-5-carboxylate dehydrogenase, mitochondrial		1.46601	0.86771	NaN	-1.9848	-1.35534	-1.36201	NaN	-2.75544	-2.41132	-2.13852	3
Q13332	PTPRS	Receptor-type tyrosine-protein phosphatase S		1.45897	-0.932627	2.01091	0.995016	1.12917	0.852521	2.75725	2.01778	2.24573	1.69737	35
Q14318;O35465	FKBP8	Peptidyl-prolyl cis-trans isomerase FKBP8		1.91096	0.534084	-1.18544	-1.05634	-1.16298	-0.753922	-1.37172	-1.51639	-1.90043	-1.50647	2
P46096;P21579	SYT1	Synaptotagmin-1		1.4319	-1.01199	2.18121	1.1983	1.64889	0.69616	2.62132	2.35024	2.88758	1.91338	12
Q8WYK1;Q0V8T9;Q0V8T8;Q0V8T7	CNTNAP5	Contactin-associated protein-like 5		1.18537	-2.71827	-0.073525	-1.08148	-1.75313	-5.3822	1.57209	0.608196	0.512637	-0.1102	19
Q8BTM8;P21333	FLNA	Filamin-A		1.50831	0.801334	-0.0639834	0.64246	0.582339	0.784348	-0.657538	0.0820684	-0.715653	0.0309515	41
Q14982	OPCML	Opioid-binding protein/cell adhesion molecule		1.21703	-2.57937	0.793462	-4.41306	-0.834464	-1.88504	1.2984	1.50071	0.448565	0.730695	3
P35052	GPC1	Glypican-1;Secreted glypican-1		1.4011	-0.889366	0.949677	0.117121	0.129823	0.252194	2.06453	1.02233	1.08236	0.837049	5
P00505	GOT2	Aspartate aminotransferase, mitochondrial		1.40057	0.898541	2.39318	1.61387	1.45022	0.7803	0.824821	0.806821	0.534306	0.477456	6
Q6NW40;Q7TQ33	RGMB	RGM domain family member B		1.37356	-1.02166	0.310267	-0.715084	-0.0987129	-0.92499	0.0573158	1.06098	1.20858	0.331252	3
Q8K479;Q9BXJ0	C1QTNF5	Complement C1q tumor necrosis factor-related protein 5		1.75461	0.564061	-1.29184	-1.25574	-0.742197	-1.16685	-1.70061	-1.37088	-1.95197	-1.6894	2
Q9HCK4	ROBO2	Roundabout homolog 2		1.19631	-2.25341	0.282845	-0.57693	-0.346736	-3.55261	2.39353	0.0714283	1.60442	0.750837	37
Q7M6Z0;Q86UN3	RTN4RL2	Reticulon-4 receptor-like 2		1.29366	-1.22318	0.0093255	-1.0024	-1.13742	-1.80434	1.1311	0.359532	-0.154996	-0.377744	3
P05067;P12023	APP	Amyloid beta A4 protein;N-APP;Soluble APP-alpha;Soluble APP-beta;C99;Beta-amyloid protein 42;Beta-amyloid protein 40;C83;P3(42);P3(40);C80;Gamma-secretase C-terminal fragment 59;Gamma-secretase C-terminal fragment 57;Gamma-secretase C-terminal fragment 50;C31		1.75776	-0.558402	-0.84872	-1.09166	-1.44205	-1.30299	-0.542075	-0.520722	-0.443124	-0.945888	5
Q96JE9	MAP6	Microtubule-associated protein 6		1.34102	-1.13899	-0.783964	-1.04551	-1.14548	-2.58591	0.0751505	0.103585	-0.694443	-0.489203	4
P17426;O95782	AP2A1	AP-2 complex subunit alpha-1		2.59049	0.344213	0.76337	0.88653	0.75978	0.878182	0.382761	0.631783	0.38186	0.514605	16
P25788;O70435	PSMA3	Proteasome subunit alpha type-3		1.332	1.00908	-1.07686	-0.565424	-1.4949	-0.592063	-1.62584	-1.58677	-2.61157	NaN	2
Q9CS84;Q9ULB1;P58400;P0DI97	NRXN1	Neurexin-1		1.40657	-0.844617	2.89445	2.0893	2.23497	1.75567	3.53993	2.81909	3.35863	2.6352	32
Q9UJS0;Q9QXX4	SLC25A13	Calcium-binding mitochondrial carrier protein Aralar2		1.48369	0.760584	-1.47024	-1.94114	-1.6675	-0.9352	-2.34134	NaN	-2.1067	-2.34427	5
Q13011	ECH1	Delta(3,5)-Delta(2,4)-dienoyl-CoA isomerase, mitochondrial		1.36334	1.00689	0.876603	0.0584812	-0.114178	-0.920319	-0.743926	-1.25338	-0.837829	-1.29185	3
P14618;P30613;P53657	PKM	Pyruvate kinase PKM		1.50232	0.697875	2.14775	1.34808	1.44718	1.09268	0.982978	0.497924	0.864284	0.899005	18
Q9DAW9;Q15417;Q99439;Q08093	CNN3	Calponin-3		1.36403	0.882835	0.568741	1.29459	0.307879	0.694791	-0.351939	0.573667	-0.738889	-0.148171	10
O95478;Q9CR47	NSA2	Ribosome biogenesis protein NSA2 homolog		1.49808	-0.694561	-1.23513	-1.29853	-0.740127	-1.42482	-0.00192642	-0.318353	-0.889847	-0.710238	3
O14763	TNFRSF10B	Tumor necrosis factor receptor superfamily member 10B		1.233	-1.2866	-1.02171	-2.54444	-1.95498	NaN	-0.137077	NaN	-0.790945	-0.733307	2
P62820;P62821	RAB1A	Ras-related protein Rab-1A		2.31282	0.365045	2.11995	2.15195	2.25067	2.12969	1.59736	1.80258	1.81078	1.98135	7
O75129;Q80Z10	ASTN2	Astrotactin-2		1.22067	-1.3392	-2.59981	-3.28761	-3.33661	NaN	-0.943133	-1.17275	-1.95249	-2.87356	3
Q6N022;Q3UHK6	TENM4	Teneurin-4		1.27982	-1.07228	0.350194	-0.812647	-0.468757	-1.41912	1.06609	0.37118	0.623289	-0.121772	23
P10586	PTPRF	Receptor-type tyrosine-protein phosphatase F		1.16221	-1.71293	1.20416	0.0902367	-0.370713	-2.01595	2.51314	0.71025	1.47172	1.06433	41
Q9ULF5	SLC39A10	Zinc transporter ZIP10		1.27991	-1.02242	0.754792	-0.219217	0.236572	-0.606997	1.87303	0.472706	1.17162	0.737491	4
Q9HC56	PCDH9	Protocadherin-9		1.21897	-1.21872	0.264217	-1.01824	-1.03465	-1.85086	1.0039	0.348334	0.328196	-0.445093	9
P40926	MDH2	Malate dehydrogenase, mitochondrial		1.27964	1.0086	2.25511	1.09821	1.23165	0.284464	0.188043	0.474295	-0.0516086	0.224292	13
Q9ET54;Q8WX93	PALLD	Palladin		1.15221	1.75487	-1.10018	0.295821	-0.366476	0.089035	-3.20179	-0.408442	-3.34467	-1.14637	6
B2RSH2;P63096	GNAI1	Guanine nucleotide-binding protein G(i) subunit alpha-1		1.26366	-0.956363	-1.55936	-2.81645	-2.21751	NaN	-0.719027	-1.59881	-1.16668	-1.48113	6
Q9WTP6;P54819	AK2	Adenylate kinase 2, mitochondrial;Adenylate kinase 2, mitochondrial, N-terminally processed		1.34809	0.798239	-0.303019	0.55873	0.279901	0.23335	-0.308078	-0.185954	-1.34284	-0.587118	5
P51511	MMP15	Matrix metalloproteinase-15		1.08655	-2.31515	-0.591624	-4.81246	-1.4708	-3.32711	1.23096	-0.666298	0.0125079	-1.51855	5
Q9CQW9;Q01629;Q01628;P13164	IFITM3	Interferon-induced transmembrane protein 3;Interferon-induced transmembrane protein 2;Interferon-induced transmembrane protein 1		1.32312	0.845052	2.21203	1.75032	2.46207	2.73107	0.692969	1.46995	1.66512	1.94725	4
O75054;Q6ZQA6	IGSF3	Immunoglobulin superfamily member 3		1.19796	-1.28569	1.04816	-0.26066	0.00778008	-1.21665	1.82556	0.376143	1.54322	0.976454	17
Q8NFW8;Q99KK2	CMAS	N-acylneuraminate cytidylyltransferase		1.13437	-1.69671	-0.609035	-0.457509	-0.11043	-2.83035	1.88277	-0.469108	0.72431	0.641559	6
Q9UN74;Q9Y5H5;Q9Y5I0;Q9Y5H7;Q9UN72;Q9Y5H6;Q9UN73;O88689;Q91Y13;Q9Y5I2;Q9Y5I3;Q91Y11;Q9Y5I1;Q9Y5H8;Q9UN75;Q9Y5H9;Q91Y20;Q9H158;Q9Y5I4	PCDHA4	Protocadherin alpha-4;Protocadherin alpha-9;Protocadherin alpha-13;Protocadherin alpha-5;Protocadherin alpha-7;Protocadherin alpha-8;Protocadherin alpha-6;Protocadherin alpha-10;Protocadherin alpha-1;Protocadherin alpha-11;Protocadherin alpha-3;Protocadherin alpha-12;Protocadherin alpha-2		1.10027	-1.94868	-1.5596	-3.05728	NaN	-4.43823	0.183477	-1.47358	-0.992839	-1.99582	6
O94901	SUN1	SUN domain-containing protein 1		1.10531	-1.80875	-2.97523	-2.45619	-1.0587	-3.939	0.581653	-2.37657	-0.65193	-0.747285	8
P54709	ATP1B3	Sodium/potassium-transporting ATPase subunit beta-3		1.26138	-0.915919	-0.203154	-1.41941	-1.00366	-1.62309	0.348157	-0.0654821	-0.136562	-0.73175	5
Q9JLB2;Q8N3R9	MPP5	MAGUK p55 subfamily member 5		1.26286	0.930727	3.7822	3.73123	3.56259	3.90447	1.72398	3.52875	3.02761	2.97723	23
P29320;P29319	EPHA3	Ephrin type-A receptor 3		1.12488	-1.63444	-0.557893	-1.7657	-1.61769	-3.2122	0.943564	-1.289	0.522263	-0.792538	9
Q3TCN2;Q8NHP8	PLBD2	Putative phospholipase B-like 2;Putative phospholipase B-like 2 28 kDa form;Putative phospholipase B-like 2 40 kDa form;Putative phospholipase B-like 2 15 kDa form;Putative phospholipase B-like 2;Putative phospholipase B-like 2 32 kDa form;Putative phospholipase B-like 2 45 kDa form		1.27296	0.852514	-0.821327	-0.484772	-0.0312948	-0.206171	-1.29099	-0.666098	-2.08653	-0.910008	2
P61421;P51863	ATP6V0D1	V-type proton ATPase subunit d 1		1.18369	1.10857	-0.465995	-0.733974	-0.557639	-1.45114	-1.5932	-1.30909	-2.82997	NaN	3
Q07955;Q6PDM2	SRSF1	Serine/arginine-rich splicing factor 1		1.34537	0.720662	-0.630351	0.440566	-0.214129	0.0483351	-0.953154	-0.283099	-0.984827	-1.01715	6
Q9ESD7;O75923	DYSF	Dysferlin		1.46576	0.587033	-1.30633	-0.831882	-0.997587	-0.61113	-1.6521	-1.06041	-1.76383	-1.61872	8
P27037;P27038;Q13705;P27040	ACVR2A	Activin receptor type-2A;Activin receptor type-2B		1.26746	-0.879344	-0.925315	-1.58986	-1.82228	-2.44734	-0.534026	-0.740931	-0.616419	-1.37604	2
P26038;P26041	MSN	Moesin		1.32603	0.7585	0.569132	1.32656	0.956729	0.905798	0.124962	0.753335	-0.502356	0.348276	13
Q14692	BMS1	Ribosome biogenesis protein BMS1 homolog		1.23343	-0.904125	-1.13447	-1.79744	-0.686529	-1.48188	0.503462	-0.606332	-0.910299	-0.470653	9
P43121	MCAM	Cell surface glycoprotein MUC18		1.15985	-1.13509	0.322186	-1.39881	0.149884	-0.695397	0.904197	-0.229786	1.13035	1.11347	8
Q96J84	KIRREL	Kin of IRRE-like protein 1		1.32552	-0.70434	-0.924214	-1.02173	-1.37562	-1.68853	-1.05713	-0.633165	-0.527264	0.024826	17
Q9NVD7;Q9EPC1	PARVA	Alpha-parvin		1.19265	0.955296	-2.21951	-1.10455	-1.98645	-1.08682	-3.07822	-2.48078	-2.92699	-1.73254	3
P20020;G5E829;P23634;Q16720;Q9R0K7;Q01814	ATP2B1	Plasma membrane calcium-transporting ATPase 1;Plasma membrane calcium-transporting ATPase 4;Plasma membrane calcium-transporting ATPase 3		1.44457	-0.581027	-2.31636	-1.41969	-2.19375	-1.96032	-1.28842	-1.43092	-1.61257	-1.23409	10
P29391;P49945	FTL1	Ferritin light chain 1;Ferritin light chain 2		1.35426	0.672776	-0.692076	-0.355062	-0.0401163	0.144643	-1.43618	-0.887407	-0.779128	-0.531	4
Q96ME7	ZNF512	Zinc finger protein 512		1.18008	-0.978336	-0.438542	-0.71862	0.0294781	-1.12958	1.23114	-0.531799	0.490591	0.466155	5
Q71LX4;Q9Y4G6	TLN2	Talin-2		1.12657	1.14035	-1.09383	-0.627023	-0.593813	-0.317285	-2.65085	-0.765583	-2.67692	-1.09999	20
Q9EQH3;Q96QK1	VPS35	Vacuolar protein sorting-associated protein 35		1.81231	0.398689	-1.12178	-0.79633	-0.968219	-1.23597	-1.3463	-1.44316	-1.62375	-1.30384	7
P78310	CXADR	Coxsackievirus and adenovirus receptor		1.12508	-1.13989	3.08	1.98992	2.21577	1.10289	4.05319	2.57127	3.52815	2.79552	12
Q64727;P18206	VCL	Vinculin		1.27425	0.738701	-1.27438	-0.542505	-0.615846	-0.561744	-1.47764	-1.37771	-2.15715	-0.936774	10
P23468	PTPRD	Receptor-type tyrosine-protein phosphatase delta		1.14581	-1.0614	0.587198	-0.507921	-0.376328	-1.20624	1.35878	-0.0172806	1.05205	0.348766	34
P62258;P62259	YWHAE	14-3-3 protein epsilon		1.88696	0.369628	1.61128	1.20642	1.43661	1.2416	1.13249	0.894349	0.999424	0.991137	9
Q13427;A2AR02	PPIG	Peptidyl-prolyl cis-trans isomerase G		1.39208	0.573407	-2.15404	-2.11211	-1.51548	-2.07585	-2.6575	-2.35486	-2.20801	-2.93074	2
O95490	LPHN2	Latrophilin-2		1.35744	-0.608466	0.717412	0.0975504	0.112345	0.16654	1.15672	0.328239	1.0397	1.00306	18
Q9BZZ5;O35841	API5	Apoptosis inhibitor 5		1.28025	-0.706563	-0.700755	-0.268043	0.102056	-1.21995	0.388567	0.0875368	0.144711	0.118745	6
Q969V3;Q8VCM8	NCLN	Nicalin		1.50818	0.482272	NaN	-2.61419	-2.24267	-2.25781	-3.01856	-2.73944	NaN	-2.80348	2
Q9P2B2	PTGFRN	Prostaglandin F2 receptor negative regulator		1.34777	-0.590069	-1.49873	-2.0858	-1.65622	-1.73931	-1.38815	-0.938083	-1.57594	-0.717612	6
Q9H0Q3	FXYD6	FXYD domain-containing ion transport regulator 6		1.05017	-1.39829	3.0546	1.64087	2.0768	0.656422	4.41135	2.30171	3.64234	2.66642	4
Q8R1G6;Q96JY6	PDLIM2	PDZ and LIM domain protein 2		1.08156	1.06327	0.502425	1.34305	0.980646	1.05021	-1.14783	1.04365	-0.564502	0.291957	4
O14514	BAI1	Brain-specific angiogenesis inhibitor 1		1.214	-0.713181	-0.316937	-1.27796	-0.947533	-1.10036	-0.346513	0.351451	-0.0618072	-0.733203	7
Q14847;Q61792	LASP1	LIM and SH3 domain protein 1		1.33652	0.561831	-0.344034	0.526237	-0.0660677	-0.0472069	-0.553762	-0.647216	-0.184556	-0.792862	4
Q06830	PRDX1	Peroxiredoxin-1		1.34388	0.557078	3.65291	3.21632	2.87747	2.83986	2.79507	2.27239	2.7152	2.57559	6
Q8N126	CADM3	Cell adhesion molecule 3		1.14193	-0.867965	4.55878	3.84607	4.13505	3.27281	5.56087	4.37184	5.02082	4.33105	14
Q13433	SLC39A6	Zinc transporter ZIP6		1.21046	-0.703345	-0.0809445	-0.285241	-0.321526	-0.221458	1.31359	-0.0589657	0.499096	0.150485	4
Q00610;Q68FD5;P53675	CLTC	Clathrin heavy chain 1		1.64169	0.41008	0.293888	0.550025	0.658176	0.717369	-0.0985184	0.31902	0.0761466	0.28249	20
P53680;P62743	AP2S1	AP-2 complex subunit sigma		2.11465	0.316666	-0.502823	-0.382921	-0.357881	-0.341352	-0.624147	-0.876949	-0.565451	-0.785093	4
Q13823;Q99LH1	GNL2	Nucleolar GTP-binding protein 2		0.956263	-2.48228	-3.34063	-5.08769	-4.00319	NaN	-0.254331	NaN	-3.83714	-0.893209	3
O14917	PCDH17	Protocadherin-17		1.01958	-1.51646	0.651989	-0.748564	-0.631683	-2.5994	1.64702	0.383362	0.834008	-0.126195	18
B1AXV0;Q9P0K9	FRRS1L	DOMON domain-containing protein FRRS1L		1.04721	-1.29465	-2.22753	-2.56103	-3.41746	NaN	-0.373851	-2.23983	-0.987111	-2.16197	2
P04156	PRNP	Major prion protein		1.04215	-1.12454	-0.22335	-1.18486	NaN	-1.65213	1.11419	-0.422568	-0.0974994	-0.176402	5
Q6DKI1	RPL7L1	60S ribosomal protein L7-like 1		1.041	-1.16385	-1.34115	-1.56322	-0.0321178	-1.70802	0.941833	-1.1439	-0.0202012	0.233138	3
Q7M6Y3;Q13492;Q61548;O60641	PICALM	Phosphatidylinositol-binding clathrin assembly protein		1.42074	0.474774	0.214202	0.806524	0.34871	0.667516	-0.196818	0.278951	-0.1224	0.178123	6
P46939	UTRN	Utrophin		1.24195	0.631999	-2.50319	-2.23074	-2.22215	-2.14146	-3.4335	-2.44959	NaN	-2.83606	4
Q24JP5;Q922P8	TMEM132A	Transmembrane protein 132A		1.04159	-1.10746	-1.5003	-1.35114	-2.65921	-1.80598	0.664169	-1.35951	-1.0704	-1.12102	4
O95185	UNC5C	Netrin receptor UNC5C		1.02013	-1.21376	1.53282	0.522563	0.415919	-0.459532	2.84042	0.713636	2.01252	1.30022	18
Q9UPU3;Q8VI51	SORCS3	VPS10 domain-containing receptor SorCS3		1.01358	-1.24772	-1.63945	-2.91587	-1.5903	-3.10555	-1.02496	-2.45069	-0.250196	-0.534433	5
P30048	PRDX3	Thioredoxin-dependent peroxide reductase, mitochondrial		1.07414	0.87529	1.11212	0.182379	0.195529	-0.728898	-0.269514	-0.943892	-0.442079	-1.08455	4
P67870;P67871	CSNK2B	Casein kinase II subunit beta		1.23137	0.546239	-0.291681	-0.394913	-0.473392	-0.261581	-1.48257	-0.364276	-0.926775	-0.832902	2
Q8N0W4;Q8NFZ3	NLGN4X	Neuroligin-4, X-linked;Neuroligin-4, Y-linked		1.02435	-1.06334	0.350396	-0.602458	-0.933866	-1.61932	1.00286	-0.360386	0.902671	-0.0970488	7
P47738;P05091	ALDH2	Aldehyde dehydrogenase, mitochondrial		0.984196	1.10638	-1.97602	-1.96967	-0.437984	0.109333	-2.20712	-1.55952	-2.58261	-2.35062	7
Q9H6W3	NO66	Bifunctional lysine-specific demethylase and histidyl-hydroxylase NO66		0.951481	-1.61865	NaN	-3.34904	-2.36163	-3.9561	-0.177685	-3.15369	-1.93168	-1.15136	9
P53007;Q8JZU2	SLC25A1	Tricarboxylate transport protein, mitochondrial		1.48771	0.408644	1.17785	1.46114	1.22798	1.33929	0.744625	1.22638	0.621873	0.978801	5
P05556	ITGB1	Integrin beta-1		0.966309	-1.35404	0.209411	-0.74846	-0.204109	-1.45137	1.18065	-0.905125	0.893903	2.05219	11
P26373	RPL13	60S ribosomal protein L13		0.978124	-1.26864	1.83493	0.885	2.64394	0.705142	3.55981	1.40311	2.78568	3.39498	9
Q9R0Y5;P00568	AK1	Adenylate kinase isoenzyme 1		1.81211	0.319765	-0.22833	-0.34816	-0.51022	-0.213795	-0.607248	-0.474616	-0.72972	-0.767979	2
O75367	H2AFY	Core histone macro-H2A.1		1.01487	-0.9592	1.02215	1.0637	2.07099	1.03757	2.95509	1.48147	2.33685	NaN	12
Q13561;Q99KJ8	DCTN2	Dynactin subunit 2		1.19717	0.623035	1.27249	NaN	0.878028	1.03571	0.00698566	NaN	0.664226	0.645916	2
Q09666	AHNAK	Neuroblast differentiation-associated protein AHNAK		1.11909	0.792417	2.18774	3.21128	2.95521	3.21289	1.96282	2.71598	1.39866	2.31999	24
Q9EP69;Q9NTJ5	SACM1L	Phosphatidylinositide phosphatase SAC1		0.987208	1.10693	-1.79852	-0.0162525	-1.28626	-1.04327	-2.23825	-0.904299	-2.93761	-2.49189	7
Q99KI0;Q99798	ACO2	Aconitate hydratase, mitochondrial		1.23023	0.554844	1.03244	1.11879	1.71511	1.83972	0.811783	1.11408	0.557921	1.0029	12
Q9UPZ6	THSD7A	Thrombospondin type-1 domain-containing protein 7A		1.10082	-0.73766	1.87934	1.28161	1.37871	0.878384	2.87113	1.80408	2.11806	1.57542	6
P35625;P39876	TIMP3	Metalloproteinase inhibitor 3		1.27117	0.558145	0.666898	0.523632	0.284025	0.868533	-0.510394	0.210316	0.000896931	0.409689	2
Q8VBX6;O75970	MPDZ	Multiple PDZ domain protein		1.09623	0.828736	2.5383	2.51015	2.37916	2.56822	0.691453	2.6102	1.68257	1.69666	50
Q12860	CNTN1	Contactin-1		1.05186	-0.793598	4.23723	3.45236	3.23904	2.60786	4.30032	4.5846	4.19432	3.63163	32
Q01518;P40124	CAP1	Adenylyl cyclase-associated protein 1		1.03426	0.845583	-0.217186	-1.40806	-1.65045	-1.82903	-2.43101	-2.55323	-1.70602	-1.79681	4
O95625;G5E8B9	ZBTB11	Zinc finger and BTB domain-containing protein 11		1.05644	-0.755905	-2.5671	-2.38467	-1.65403	-2.31275	-0.903735	NaN	-1.50468	-2.01278	2
P78357;O54991	CNTNAP1	Contactin-associated protein 1		0.884079	-2.01601	-0.608937	-1.01538	-3.98592	-4.45907	0.745391	0.198828	-1.7496	-1.19988	12
P28066;Q9Z2U1	PSMA5	Proteasome subunit alpha type-5		1.21876	0.533835	-0.716253	-0.479621	-1.08473	-1.38979	-1.37682	-1.65438	-1.61497	-1.15956	2
P48651;Q99LH2	PTDSS1	Phosphatidylserine synthase 1		1.02038	-0.872626	-0.578943	-0.826859	-0.297661	-2.21202	0.226405	-0.322604	-0.218381	-0.110402	2
Q08091;P51911	CNN1	Calponin-1		0.908872	1.48729	-0.866021	0.150949	-1.27817	-0.990789	-3.34013	-0.554582	NaN	-2.80518	5
Q00325	SLC25A3	Phosphate carrier protein, mitochondrial		0.989001	-0.886816	-1.18517	-1.9532	-2.10166	-3.24569	-0.750488	-1.5318	-1.46516	-1.19101	6
Q9NT99	LRRC4B	Leucine-rich repeat-containing protein 4B		0.999943	-0.850675	2.75412	1.74331	2.39444	1.48867	3.40971	1.97866	3.25805	3.13682	19
Q8BH59;O75746	SLC25A12	Calcium-binding mitochondrial carrier protein Aralar1		1.25097	0.480846	0.415215	1.03137	0.598704	0.699994	0.0826635	0.547119	-0.169485	0.361606	15
Q9P244	LRFN1	Leucine-rich repeat and fibronectin type III domain-containing protein 1		1.02569	-0.76601	0.407744	-0.722367	-0.558187	-0.902363	0.88043	0.0760403	0.577595	-0.245198	10
P11940;P29341;Q13310;Q9H361;Q4VXU2	PABPC1	Polyadenylate-binding protein 1		0.885334	-1.68521	-3.42218	-1.78227	-0.736408	-3.63225	-0.121378	-2.54247	0.584664	-0.753062	7
P42658;Q9Z218	DPP6	Dipeptidyl aminopeptidase-like protein 6		0.918645	-1.31257	-0.234162	-1.08421	-1.46398	-3.17339	0.688523	-0.776557	0.241186	-0.858602	7
P19634;Q9UBY0	SLC9A1	Sodium/hydrogen exchanger 1		1.14871	-0.573323	-3.20065	-3.47316	-3.13285	-3.32063	-2.45356	-3.44797	-2.3527	-2.57976	11
P08069;Q60751	IGF1R	Insulin-like growth factor 1 receptor;Insulin-like growth factor 1 receptor alpha chain;Insulin-like growth factor 1 receptor beta chain		1.43542	-0.382387	-1.30905	-1.47969	-1.72988	-1.79529	-1.10842	-1.00723	-1.26012	-1.40858	4
Q9P0M6	H2AFY2	Core histone macro-H2A.2		1.04548	-0.749654	1.3885	1.01699	2.09092	0.734315	2.32973	1.40113	2.39601	2.10248	17
Q9QUR8;O75326	SEMA7A	Semaphorin-7A		1.04201	-0.702431	1.95011	1.47992	2.13843	1.61807	3.1819	2.05944	2.87723	1.87768	2
Q9JHZ2;Q9HCJ1	ANKH	Progressive ankylosis protein;Progressive ankylosis protein homolog		1.04587	0.702498	-0.969989	-1.22466	-2.02789	-1.08709	-2.6813	-1.58774	-2.17406	-1.67653	3
Q8IWA5	SLC44A2	Choline transporter-like protein 2		0.857344	-1.95505	-0.545504	-4.29628	-0.491122	0.372454	1.72494	-0.56415	0.645707	1.05324	8
Q13330	MTA1	Metastasis-associated protein MTA1		0.880555	-1.40244	-1.27332	-2.0942	0.220826	-1.41011	1.46952	-1.52748	0.370701	0.740222	17
Q93045;P55821	STMN2	Stathmin-2		0.862981	-1.67324	1.34319	1.95293	NaN	-1.07743	2.8102	1.10291	3.21466	2.52343	3
O94856	NFASC	Neurofascin		1.14838	-0.51808	4.46394	3.84282	3.77111	3.4733	4.5736	4.42058	4.54604	4.08327	27
P30999;O60716	CTNND1	Catenin delta-1		1.06373	0.640201	-1.83994	-1.16253	-1.43385	-1.08839	-2.36733	-1.25722	-2.35998	-2.10098	7
P43006;P43004	SLC1A2	Excitatory amino acid transporter 2		1.05662	-0.655183	3.08366	2.55476	2.31529	2.45561	4.03874	2.75517	3.08886	3.14729	12
P22061;P23506	PCMT1	Protein-L-isoaspartate(D-aspartate) O-methyltransferase		1.03459	-0.673928	-1.06371	-1.802	-1.94393	-2.10791	-0.3541	-1.4728	-1.10375	-1.29119	4
O88307;Q92673	SORL1	Sortilin-related receptor		1.05043	0.619956	-0.0247951	-0.198193	-0.0771942	0.191351	-1.41846	0.017951	-0.602242	-0.585899	14
O43852	CALU	Calumenin		0.888913	1.2629	0.16222	-0.658109	-1.2667	-2.56462	-1.15626	-3.20299	-2.6216	-2.39796	13
P11171	EPB41	Protein 4.1		0.964826	-0.829006	-1.01923	-0.822721	-0.266121	-1.51977	0.8511	-0.683002	0.102055	-0.581968	11
P11137	MAP2	Microtubule-associated protein 2		0.896833	-1.09866	-0.305489	-0.815997	-1.49309	-2.63626	0.366785	-0.729178	0.447297	-0.941084	15
P31323;P31324	PRKAR2B	cAMP-dependent protein kinase type II-beta regulatory subunit		0.922965	-0.970575	-1.3028	-1.39015	-1.52157	-2.66672	-0.806027	-1.92404	0.0563741	-0.325241	4
Q3TRM4;Q8IY17	PNPLA6	Neuropathy target esterase		1.32433	0.392425	-1.46018	-1.49454	-0.975018	-0.932259	-1.59964	-1.70828	-1.62796	-1.49581	6
Q9NVI7;Q5T9A4;Q925I1	ATAD3A	ATPase family AAA domain-containing protein 3A;ATPase family AAA domain-containing protein 3B;ATPase family AAA domain-containing protein 3		1.00294	-0.696584	-1.73295	-2.2886	-1.65915	-2.62912	-1.30591	-1.65058	-1.91375	-0.653246	2
Q8WTT2	NOC3L	Nucleolar complex protein 3 homolog		0.838709	-1.58411	-2.53694	-1.81498	-0.15296	-1.95441	0.68653	-2.24204	-0.0154643	1.44812	8
P27797	CALR	Calreticulin		1.34897	0.368236	0.139262	0.0680704	0.358015	0.172783	-0.0375967	-0.527158	0.0729203	-0.242979	5
Q9HCM4	EPB41L5	Band 4.1-like protein 5		0.795723	-2.19672	-1.774	-4.29954	0.946387	-0.830061	1.06042	NaN	-0.0514092	1.11324	20
P06702	S100A9	Protein S100-A9		1.02348	-0.587325	1.33667	2.12571	2.28537	1.33542	2.45207	2.31406	1.96387	2.70246	6
Q9NQ79;Q8R555	CRTAC1	Cartilage acidic protein 1		0.807548	-1.70965	-0.158182	-3.64373	-0.380997	-1.45203	1.27245	-1.59972	1.36285	0.168099	6
Q7Z6G3;Q91ZP9	NECAB2	N-terminal EF-hand calcium-binding protein 2		0.843897	-1.27341	-0.36059	-1.15198	0.0134344	-1.53119	1.6624	-1.31471	1.3373	0.378325	8
Q9Y2A7;P28660	NCKAP1	Nck-associated protein 1		1.06001	0.543907	NaN	-1.75144	-1.5288	-1.47339	-2.68231	-2.04072	-2.11426	-1.67651	3
Q8N350	DOS	Protein Dos		0.971025	-0.685704	1.21437	0.669646	0.686306	0.0831156	2.07274	0.785546	1.46414	1.07383	12
P35282;Q9UL25	RAB21	Ras-related protein Rab-21		1.29546	0.372289	-0.430954	-0.0410795	-0.0614729	-0.0335245	-0.444432	-0.851359	-0.462511	-0.297885	5
Q9NRW1;P61294	RAB6B	Ras-related protein Rab-6B		1.2292	-0.410097	NaN	-2.12655	-2.05862	-1.88381	-1.6917	-1.94754	-1.46956	-1.34279	8
Q8WXX5	DNAJC9	DnaJ homolog subfamily C member 9		0.843526	-1.14891	-2.08004	-2.49046	-0.4679	-1.59932	-1.3581	NaN	-0.529852	0.356396	3
Q9H3Z4;P60904	DNAJC5	DnaJ homolog subfamily C member 5		0.918777	0.74837	-0.0963826	-0.0687885	-0.686331	-0.993485	-1.32194	-0.547562	NaN	-1.75935	2
Q13642;P97447	FHL1	Four and a half LIM domains protein 1		0.808903	1.45412	-0.9686	0.120121	-0.95844	-0.976539	-1.12106	-0.37062	-3.02871	-4.07952	2
Q9Y2J2	EPB41L3	Band 4.1-like protein 3;Band 4.1-like protein 3, N-terminally processed		0.984748	-0.602594	-1.07808	-1.08526	-0.946459	-1.53068	0.245088	-1.05778	-0.865588	-0.551812	8
P18669;Q9DBJ1;Q8N0Y7;P15259;O70250	PGAM1	Phosphoglycerate mutase 1;Probable phosphoglycerate mutase 4;Phosphoglycerate mutase 2		1.01291	0.558047	0.154008	-0.583086	-0.712268	-1.05807	-0.864853	-0.972925	-1.43523	-1.15859	4
Q9R112;Q9Y6N5	SQRDL	Sulfide:quinone oxidoreductase, mitochondrial		1.60514	0.281024	0.000257969	-0.0982904	0.00278378	0.257151	-0.386686	-0.249361	-0.210276	-0.115872	4
Q9NZU0;Q8BGT1	FLRT3	Leucine-rich repeat transmembrane protein FLRT3		0.806232	-1.14511	-2.25915	-3.37628	-2.27054	-3.7642	-1.99127	-3.14697	-1.68473	-0.266748	6
Q01650	SLC7A5	Large neutral amino acids transporter small subunit 1		0.783709	-1.51794	-2.36612	-2.10866	-2.86845	-4.50869	0.124908	-2.60043	-1.85957	NaN	5
O75489	NDUFS3	NADH dehydrogenase [ubiquinone] iron-sulfur protein 3, mitochondrial		0.866184	-0.829166	-1.21633	-1.89453	-1.12832	-1.95632	-0.181716	-1.99469	-0.235407	-0.467023	5
P63213;P59768	GNG2	Guanine nucleotide-binding protein G(I)/G(S)/G(O) subunit gamma-2		0.900246	-0.739018	1.57707	0.325651	0.727873	-0.0583878	1.83271	0.983772	1.70159	1.01021	2
P10636;P10637	MAPT	Microtubule-associated protein tau		0.916784	-0.654069	-0.895724	-1.92897	-0.686928	-0.96531	-0.191878	-0.95375	0.0443673	-0.759391	5
O09044;O00161	SNAP23	Synaptosomal-associated protein 23		0.924957	0.652002	-1.02854	-0.25963	-0.813964	-0.367815	-1.88791	-0.586696	-1.68499	-0.918364	2
O70401;O43657	TSPAN6	Tetraspanin-6		0.991327	0.542394	0.305107	-0.13231	0.193851	0.380141	-1.04312	0.200365	-0.238429	-0.341607	2
Q9NYU2	UGGT1	UDP-glucose:glycoprotein glucosyltransferase 1		0.850763	0.877184	-0.0547729	-0.273232	-0.700146	-1.30392	-0.534871	-1.04303	-2.56384	-1.69906	9
Q9UI12;Q8BVE3	ATP6V1H	V-type proton ATPase subunit H		1.16176	0.400911	-1.44464	-1.56337	-1.5583	-1.32982	-2.26335	-2.06579	-1.61854	-1.55209	2
P13073	COX4I1	Cytochrome c oxidase subunit 4 isoform 1, mitochondrial		0.805432	1.10925	0.305419	-0.396773	-1.82364	NaN	-1.52752	NaN	-1.91658	-1.79865	2
O76070;Q9Z0F7	SNCG	Gamma-synuclein		0.784497	1.18254	-0.0270276	-1.02811	-2.31461	NaN	-1.31101	-2.69055	-2.08006	-3.14154	4
P21278;P29992;P30677;O95837	GNA11	Guanine nucleotide-binding protein subunit alpha-11		0.972019	0.536226	NaN	-1.23626	-1.71391	-1.14584	-2.01563	-1.33099	-2.06117	-2.19847	5
Q8CIE6;P53621	COPA	Coatomer subunit alpha;Xenin;Proxenin		1.06224	0.438332	-0.809858	-0.39904	-1.08145	-0.687737	-1.36502	-0.922705	-1.54292	-0.900768	12
Q9HDC9	APMAP	Adipocyte plasma membrane-associated protein		0.84716	0.848474	1.39106	0.585396	-0.16471	-0.356415	0.339974	-0.377975	-0.97094	-0.92962	6
Q15032	R3HDM1	R3H domain-containing protein 1		0.829862	0.910005	0.792755	1.06249	-0.383579	1.18784	-0.685795	-1.11932	0.069016	0.755579	2
Q3MHD2;Q9D0R8	LSM12	Protein LSM12 homolog		1.12236	0.400918	-0.222221	-0.421584	0.162607	-0.179627	-0.990578	-0.452449	-0.426836	-0.394637	3
Q60634;Q14254	FLOT2	Flotillin-2		1.0262	-0.475098	0.247248	0.571153	0.468326	0.116396	0.871464	1.40657	0.405908	0.619576	18
Q7Z7M0;P60882	MEGF8	Multiple epidermal growth factor-like domains protein 8		0.93569	-0.583787	-1.44041	-1.45192	-1.68293	NaN	-0.511974	-0.600872	-1.02966	-1.62269	2
Q8VDP6;O14735	CDIPT	CDP-diacylglycerol--inositol 3-phosphatidyltransferase		1.15353	0.388589	-0.453837	-0.224809	-0.471845	-0.424885	-1.14667	-0.367363	-0.92897	-0.686728	2
P63037;P31689	DNAJA1	DnaJ homolog subfamily A member 1		0.886181	0.715755	-1.00065	-0.950755	-1.68358	-1.41715	-2.82383	-1.057	-2.19668	-1.83765	3
O43581;Q9R0N7	SYT7	Synaptotagmin-7		0.758254	-1.61928	-2.05211	-2.8312	-2.19236	-4.59063	-0.037837	-3.85509	-0.321207	-0.975051	7
Q8NF91	SYNE1	Nesprin-1		0.801876	-1.00231	-2.81192	-1.97252	-2.40478	-2.7958	0.18322	-2.57534	-1.78475	-1.79889	9
P07197;P08553	NEFM	Neurofilament medium polypeptide		0.92627	-0.57199	2.94493	2.25017	2.32903	1.66503	3.17745	2.3705	2.96636	2.96281	24
P00338;P06151	LDHA	L-lactate dehydrogenase A chain		0.917549	0.596474	-1.76709	-2.01347	-2.10944	-3.03575	-2.62409	-2.93702	-3.27887	-2.47166	4
P26040;P15311	EZR	Ezrin		0.878256	0.669209	0.315409	1.50788	0.799239	0.795995	0.192799	0.827679	-0.600783	0.321991	11
Q9UMX5;Q9CQ45	NENF	Neudesin		0.896448	0.628223	-0.295793	0.788596	-0.0477123	0.112983	-0.280032	-0.0733538	-1.27635	-0.325085	3
Q15293	RCN1	Reticulocalbin-1		0.81157	0.866997	0.754295	1.26352	0.0274744	-0.140469	0.639209	-0.281796	-1.40564	-0.514938	7
P07305;P10922	H1F0	Histone H1.0;Histone H1.0, N-terminally processed		1.34409	0.298015	4.79425	5.02288	4.81633	4.74007	4.63799	4.25272	4.58397	4.70679	6
Q92794;Q8BZ21;Q8WYB5;Q8BRB7	KAT6A	Histone acetyltransferase KAT6A		0.78914	-0.949949	-2.415	-2.53689	-1.38688	-3.47084	-0.512057	-2.55219	-1.53287	-1.41269	4
P47929	LGALS7	Galectin-7		0.784816	-0.997209	-1.5962	0.00313473	-1.96824	-0.810376	-0.685513	-1.02688	0.465281	0.864266	3
Q8BHK1;Q7RTP0	NIPA1	Magnesium transporter NIPA1		0.991723	0.464512	-2.28971	-1.56424	-1.48523	-1.99371	NaN	-2.16159	-2.30694	-2.42467	4
P55145	MANF	Mesencephalic astrocyte-derived neurotrophic factor		0.997567	0.465783	1.05836	1.25577	0.639299	0.69844	1.01104	0.295533	0.182362	0.29979	5
O35607;Q13873	BMPR2	Bone morphogenetic protein receptor type-2		1.12121	-0.37749	-1.01036	-1.8101	-1.4646	-1.48916	-0.977076	-0.990354	-1.04849	-1.24834	3
P51149;P51150	RAB7A	Ras-related protein Rab-7a		1.85601	0.223672	3.04181	3.03601	3.1911	3.06345	2.78799	2.74617	2.9502	2.95332	14
Q53H12	AGK	Acylglycerol kinase, mitochondrial		0.771574	-0.971502	-1.64616	-2.81944	-0.812984	-1.21608	0.165796	-1.91577	-0.327869	-0.53082	8
Q61070;O14681	EI24	Etoposide-induced protein 2.4;Etoposide-induced protein 2.4 homolog		1.41424	0.278099	-0.671378	-0.731421	-1.12265	-0.737396	-1.08843	-1.08722	-1.05128	-1.14831	2
Q7Z5J4	RAI1	Retinoic acid-induced protein 1		0.781811	-0.918295	-0.385322	-0.445825	0.95676	-0.330856	1.88016	-0.410619	1.00083	0.997562	22
P16110;P17931	LGALS3	Galectin-3		0.848134	0.686028	-0.0277514	-0.14673	0.769074	0.887403	-0.711172	-0.960849	0.138028	0.271874	4
Q8NAF0	ZNF579	Zinc finger protein 579		0.753028	-1.14256	-1.05484	-1.33162	0.783857	-0.509425	1.54836	-1.07974	0.945965	1.04361	5
Q9JLB0;Q9NZW5	MPP6	MAGUK p55 subfamily member 6		0.968292	0.470071	1.18578	1.51527	1.11229	1.23275	0.72446	1.43062	0.315685	0.695035	17
P51805	PLXNA3	Plexin-A3		0.869366	-0.616848	0.343446	-0.461481	-0.266419	-0.816329	1.00257	-0.106906	0.450536	-0.0795889	26
P63010;Q9DBG3	AP2B1	AP-2 complex subunit beta		1.16221	0.340996	-0.0625682	0.391698	-0.00533485	0.216909	-0.243721	0.0836754	-0.466934	-0.196299	19
P13861	PRKAR2A	cAMP-dependent protein kinase type II-alpha regulatory subunit		0.761068	-0.992833	-2.79713	-0.921241	-0.235037	-0.197104	-0.184896	-0.558197	0.277013	0.286899	7
Q9UH03;Q9Z1S5	SEPT3	Neuronal-specific septin-3		0.867805	-0.58712	-0.883293	-0.876885	-1.48239	-1.7352	-0.386	-1.216	-0.0649552	-0.962341	7
P01899;P01897;P01900;P01896;P01895;P14427	H2-D1	H-2 class I histocompatibility antigen, D-B alpha chain;H-2 class I histocompatibility antigen, L-D alpha chain		0.891839	0.545433	2.84843	2.6233	2.43427	2.94462	1.49318	2.88654	2.05113	2.23804	11
Q9ERE7;Q14696	MESDC2	LDLR chaperone MESD		0.917237	0.509848	-0.273083	0.581787	-0.316274	-0.171419	-0.712893	-0.0481052	-0.928726	-0.528656	4
Q8K363;Q9NVP1	DDX18	ATP-dependent RNA helicase DDX18		0.732994	-1.20644	-4.16138	-1.86112	-3.2307	NaN	-2.21011	-1.17816	NaN	-2.24561	2
Q13636;Q921E2	RAB31	Ras-related protein Rab-31		0.980635	0.427454	0.195562	0.864925	0.651373	0.70045	-0.245795	0.53002	0.0534129	0.364859	6
P55096;P28288	ABCD3	ATP-binding cassette sub-family D member 3		1.1178	0.3446	-1.54368	-1.28268	-1.25655	-1.42831	-1.75898	-1.99188	-1.83093	-1.30784	3
Q96JJ6;Q80WT0	JPH4	Junctophilin-4		0.752537	-0.944824	-3.08702	-2.97829	-0.996228	-2.63423	-0.751569	-2.48982	-1.06074	-1.61435	3
Q8NE86;Q3UMR5	MCU	Calcium uniporter protein, mitochondrial		1.04862	0.371837	-1.11031	-0.670283	-0.950641	-0.789678	NaN	-1.50344	-1.30386	-0.948898	4
Q9WUM5;P53597	SUCLG1	Succinyl-CoA ligase [ADP/GDP-forming] subunit alpha, mitochondrial		1.10476	0.34618	0.61088	0.751438	0.702643	0.965277	-0.00584698	0.448379	0.653061	0.549925	3
P01901;P14428;P03991;P04223;P14426	H2-K1	H-2 class I histocompatibility antigen, K-B alpha chain;H-2 class I histocompatibility antigen, K-Q alpha chain;H-2 class I histocompatibility antigen, K-W28 alpha chain;H-2 class I histocompatibility antigen, K-K alpha chain;H-2 class I histocompatibility antigen, D-K alpha chain		0.940739	0.451604	2.97855	2.95034	2.73762	2.9491	2.00042	3.08614	2.18924	2.53339	8
P0C673;Q5DX21	IGSF11	Immunoglobulin superfamily member 11		1.13683	0.329434	2.36427	2.14404	2.02212	2.08448	1.49249	2.13662	1.80259	1.86548	6
P62075;Q9Y5L4	TIMM13	Mitochondrial import inner membrane translocase subunit Tim13		0.803394	0.671944	0.169179	1.11062	0.563232	0.829448	-0.234973	0.974947	-0.766534	0.0112591	4
Q7L099;Q9D394;Q96T51;Q8WXA3;Q8BIJ7;Q8R4C2	RUFY3	Protein RUFY3		0.822564	-0.623105	-0.152434	-1.0612	-0.640729	-1.38378	0.31505	-0.369153	0.167317	-0.858941	8
Q9H902;Q8BGH4	REEP1	Receptor expression-enhancing protein 1		0.863537	0.520109	-1.08683	-1.86676	-1.7018	-1.81644	-1.65666	-2.40968	NaN	-2.34786	3
O55137;Q9QYR9	ACOT1	Acyl-coenzyme A thioesterase 1;Acyl-coenzyme A thioesterase 2, mitochondrial		0.834901	0.564671	-2.03075	-1.68473	-1.79969	-1.71476	-3.1089	-1.86753	NaN	-2.14003	2
P54071;P48735	IDH2	Isocitrate dehydrogenase [NADP], mitochondrial		1.01976	0.374746	1.99834	1.95785	2.40652	2.57547	1.60683	1.73518	2.08489	2.01228	15
O94905;Q8BFZ9;O75477;Q91X78	ERLIN2	Erlin-2		1.067	0.344235	0.250018	0.542997	0.626924	0.76715	-0.083849	0.520822	0.115961	0.257215	8
Q01082;O15020;P11277	SPTBN1	Spectrin beta chain, non-erythrocytic 1		0.855047	-0.543492	-0.958534	-1.76756	-2.27036	-2.15723	-1.58732	-1.20308	-1.06449	-1.12483	57
Q8R404;Q5XKP0	QIL1	Protein QIL1		1.01069	0.376794	1.12063	1.18522	1.29983	1.25679	0.351683	1.25387	0.796898	0.95284	2
Q9NWG9;Q9H213	MAGEH1	Melanoma-associated antigen H1		0.738822	-0.861784	-3.06428	-4.14215	-1.72869	-3.21294	-1.61166	-2.74264	-1.77423	-2.57239	3
O60282;P28738;P33176;Q61768;Q12840;P33175	KIF5C	Kinesin heavy chain isoform 5C		1.11343	0.320684	-1.20376	-1.5891	-1.5077	-1.62068	-2.06185	-1.90307	-1.5235	-1.71556	4
Q62101;Q15139	PRKD1	Serine/threonine-protein kinase D1		0.776313	0.631244	1.71329	1.86004	2.89481	2.98128	1.54527	1.22487	1.89223	2.26207	9
O76021	RSL1D1	Ribosomal L1 domain-containing protein 1		0.691805	-1.05716	1.04203	0.400664	1.94396	0.704008	2.99106	0.164477	2.23543	2.92836	11
Q13409;O88487	DYNC1I2	Cytoplasmic dynein 1 intermediate chain 2		0.820688	0.545023	-1.21124	-1.42119	-1.66843	-2.14089	-1.96778	-1.53269	-2.76832	-2.35305	2
O14950;P19105;Q3THE2;P24844;Q9CQ19	MYL12B	Myosin regulatory light chain 12B;Myosin regulatory light chain 12A;Myosin regulatory light polypeptide 9		0.810404	0.554563	1.12531	1.74434	1.16601	1.26484	0.447607	1.61509	0.197532	0.822009	6
Q8N2K0;Q99LR1	ABHD12	Monoacylglycerol lipase ABHD12		0.811391	0.559627	-1.51474	-1.04983	-1.84548	-1.30573	-2.10626	-1.1364	-2.17377	-2.53786	4
Q03141;P27448;Q9P0L2;Q8VHJ5;Q7KZI7;Q05512;Q96L34;Q8CIP4	MARK3	MAP/microtubule affinity-regulating kinase 3;Serine/threonine-protein kinase MARK1		1.48932	0.237202	-0.769593	-0.902392	-0.720916	-0.799722	-1.18437	-0.842402	-1.12778	-0.986883	4
P61803;P61804	DAD1	Dolichyl-diphosphooligosaccharide--protein glycosyltransferase subunit DAD1		1.14643	0.301423	-0.363907	0.0546989	-0.110563	0.207604	-0.516308	-0.349903	-0.346164	-0.205485	2
P31150	GDI1	Rab GDP dissociation inhibitor alpha		0.758224	0.704158	-0.725078	-1.59095	NaN	-2.19517	-2.24026	-2.17571	-2.20771	NaN	3
P23469;P49446	PTPRE	Receptor-type tyrosine-protein phosphatase epsilon		0.761566	0.706719	-1.45138	-0.439977	-1.7856	-1.03415	NaN	-1.42191	-1.68718	-2.5444	2
P29401	TKT	Transketolase		0.840244	0.496828	-0.46128	-0.528607	-1.22825	-0.957036	-0.951346	-0.84659	-1.81887	-1.54567	6
P54289	CACNA2D1	Voltage-dependent calcium channel subunit alpha-2/delta-1;Voltage-dependent calcium channel subunit alpha-2-1;Voltage-dependent calcium channel subunit delta-1		0.91342	-0.431355	3.38684	2.79368	2.79984	2.58258	3.37317	3.71742	3.28906	2.9087	25
O88507;P26992	CNTFR	Ciliary neurotrophic factor receptor subunit alpha		0.818858	-0.569494	1.71965	0.84959	1.11134	0.365108	2.16293	1.29633	1.54293	1.32147	6
P26443;P00367;P49448	GLUD1	Glutamate dehydrogenase 1, mitochondrial;Glutamate dehydrogenase 2, mitochondrial		0.94055	0.390023	1.4553	1.40689	2.09429	1.96892	1.59994	1.1187	1.16546	1.4812	18
O15031	PLXNB2	Plexin-B2		0.673693	-1.19397	-0.719756	-1.9402	-0.166238	-1.79403	0.84403	-2.13654	0.365139	1.08302	30
Q9WTP7;Q9UIJ7	AK3	GTP:AMP phosphotransferase AK3, mitochondrial		0.936326	0.39216	-0.0628381	-0.0506601	0.584694	0.64713	-0.329255	-0.0161324	-0.172154	0.0672255	6
P07237	P4HB	Protein disulfide-isomerase		0.666853	1.24622	-0.974927	-2.20283	-2.55769	NaN	-2.34034	NaN	-4.54825	-2.58552	10
Q7TPR4;P12814	ACTN1	Alpha-actinin-1		0.829719	0.495251	1.84624	2.37177	2.26181	2.94734	1.32764	2.23632	1.8655	2.0167	32
Q13683	ITGA7	Integrin alpha-7;Integrin alpha-7 heavy chain;Integrin alpha-7 light chain;Integrin alpha-7 70 kDa form		0.653844	-1.41345	-3.03437	-4.29194	NaN	-4.12036	-0.24234	-3.93876	-3.28516	-2.14218	9
P07954	FH	Fumarate hydratase, mitochondrial		0.716717	0.791282	-0.613076	-1.70399	-1.68199	-2.88763	-2.17269	-2.30046	-2.2538	-3.32487	5
P38647;P38646	HSPA9	Stress-70 protein, mitochondrial		0.999642	0.341707	0.468647	0.424491	1.0622	0.992032	0.357888	0.298356	0.387653	0.536641	15
P25398;P63323	RPS12	40S ribosomal protein S12		0.971414	0.359035	-1.51655	-1.71515	-1.92655	-1.63586	-2.30047	-1.67366	-2.37786	-1.87826	2
Q99623;O35129	PHB2	Prohibitin-2		1.55864	0.217298	1.27185	1.45942	1.48397	1.33151	1.09798	1.31806	1.07338	1.18813	10
P61626;P17897	LYZ	Lysozyme C;Lysozyme C-1		0.767314	-0.599875	1.42488	0.226491	1.88895	1.34537	1.64458	1.55879	2.26039	1.82144	2
Q12913	PTPRJ	Receptor-type tyrosine-protein phosphatase eta		1.64214	-0.206887	-0.429303	-0.675673	-0.718978	-0.581332	-0.334764	-0.39827	-0.399188	-0.445518	9
Q9CR51;O75348;O95670	ATP6V1G1	V-type proton ATPase subunit G 1;V-type proton ATPase subunit G 2		0.853706	0.443112	-0.607167	-0.898376	-1.45477	-1.25758	-1.39778	-1.17388	-2.01347	-1.40522	2
Q3UHH2;A1A5C7	SLC22A23	Solute carrier family 22 member 23		0.811639	0.492368	-1.03448	-1.59003	-1.31001	-0.828092	NaN	-1.16382	-1.99024	-1.895	4
Q86U28;Q9DCB8	ISCA2	Iron-sulfur cluster assembly 2 homolog, mitochondrial		0.866445	0.422265	NaN	-1.94013	-2.48341	-1.54045	-2.46515	-2.39777	-2.51712	-2.261	2
Q9H8M5;Q3TWN3;Q0GA42;Q9NRU3	CNNM2	Metal transporter CNNM2		1.03212	-0.317584	0.0496554	-0.216572	-0.51216	-0.394366	0.195298	0.181866	0.0627084	-0.242979	12
O15394	NCAM2	Neural cell adhesion molecule 2		0.673456	-0.963053	3.46142	2.54889	1.79863	1.28459	4.48728	3.51762	2.78744	2.15341	17
P56564;P43003;O35544;P48664	SLC1A3	Excitatory amino acid transporter 1		1.09185	-0.286588	6.15758	5.63789	5.60476	5.70358	6.18386	5.96762	6.02645	6.07223	8
P26885;P45878	FKBP2	Peptidyl-prolyl cis-trans isomerase FKBP2		0.752378	0.602176	1.3174	1.78945	0.643586	0.40338	0.15331	0.445465	1.09271	0.0536318	3
P60766;P60953	CDC42	Cell division control protein 42 homolog		0.924146	0.360243	0.722036	1.06578	1.13036	1.1442	0.149632	0.903242	0.821405	0.747121	3
P41233;O95477;Q8IZY2;Q91V24	ABCA1	ATP-binding cassette sub-family A member 1		0.799477	0.47166	2.58658	2.36737	2.25132	2.59568	1.1759	2.44011	2.02843	2.26986	30
Q53RT3	ASPRV1	Retroviral-like aspartic protease 1		0.73216	-0.6238	-2.14437	-0.828932	-2.58626	-1.57006	-0.97903	-1.58939	-1.26283	-0.803177	2
P40616;P61211	ARL1	ADP-ribosylation factor-like protein 1		0.797712	0.495009	-1.29831	-0.828822	-0.741989	-0.995449	-1.69735	-1.68576	-1.84184	-0.619659	4
Q8BP71;O43251;Q9JJ43;Q9NWB1	RBFOX2	RNA binding protein fox-1 homolog 2;RNA binding protein fox-1 homolog 1		0.779096	-0.509803	NaN	-2.05705	-1.77003	-2.40764	-1.0954	-2.20517	-1.44772	-1.52547	2
Q13813	SPTAN1	Spectrin alpha chain, non-erythrocytic 1		0.755852	-0.564246	-2.41562	-2.9194	NaN	-3.62516	-2.67816	-2.3803	-2.6818	-1.94967	68
P62140;P62141	PPP1CB	Serine/threonine-protein phosphatase PP1-beta catalytic subunit		1.23622	0.253339	0.460182	0.645292	0.315512	0.477097	0.0519781	0.456442	0.196694	0.179613	5
Q8WXI9;Q8VHR5	GATAD2B	Transcriptional repressor p66-beta		0.770229	-0.520857	-0.246662	0.527475	1.13851	0.193885	1.23949	0.471251	1.0167	0.9692	7
O75683	SURF6	Surfeit locus protein 6		0.649474	-1.1854	-2.84765	-2.70401	-1.2626	-2.16588	0.0202227	-3.288	-1.13522	0.164482	3
P32119	PRDX2	Peroxiredoxin-2		0.74765	0.569214	1.65873	1.25942	0.768093	0.27518	0.64052	-0.2369	0.742238	0.538706	4
Q14DG7	TMEM132B	Transmembrane protein 132B		0.803164	-0.460668	0.119145	-0.124249	-0.994377	-0.857253	0.0809546	0.0233583	-0.246694	0.128318	3
Q9D8B3;Q9H444	CHMP4B	Charged multivesicular body protein 4b		0.73388	-0.571907	0.579144	0.432665	1.30357	1.2403	1.21169	0.706121	1.88562	2.03988	5
Q13308	PTK7	Inactive tyrosine-protein kinase 7		0.595838	-1.86355	-2.20032	NaN	-2.28139	-2.98512	-0.526694	-2.67731	-2.03603	2.73846	19
P13637;Q6PIC6	ATP1A3	Sodium/potassium-transporting ATPase subunit alpha-3		0.735282	-0.570264	1.32556	0.500141	0.503385	0.0406303	1.88292	0.633775	1.23475	0.89934	24
P56726;Q99835	SMO	Smoothened homolog		0.741093	0.546466	0.367951	0.260957	-0.568341	-0.080101	-1.30607	0.0588341	-0.273945	-0.684217	3
P83882;P83881;Q969Q0	RPL36A	60S ribosomal protein L36a;60S ribosomal protein L36a-like		0.700991	0.683192	1.52399	2.34044	2.68197	1.2835	1.36988	0.30378	1.85618	1.56729	2
Q8N158	GPC2	Glypican-2;Secreted glypican-2		0.686942	-0.710021	3.67121	2.53241	2.88101	2.06705	4.39433	2.92017	3.80836	2.86891	13
P14685;O43242	PSMD3	26S proteasome non-ATPase regulatory subunit 3		1.02572	0.291268	-1.10281	-1.36336	-1.12063	-0.85302	-1.19075	-1.66866	-1.30098	-1.4445	7
Q9H4G0	EPB41L1	Band 4.1-like protein 1		0.842546	-0.405949	-1.12361	-1.1483	-0.982094	-1.75467	-0.486488	-1.05582	-0.636505	-1.20606	6
O89051;Q9Y287	ITM2B	Integral membrane protein 2B;BRI2, membrane form;BRI2 intracellular domain;BRI2C, soluble form;Bri23 peptide		0.858783	0.394091	-0.755037	-1.01936	-0.733111	-0.506272	-1.52812	-0.858429	-1.47174	-0.731853	5
Q9UBH6;Q9Z0U0	XPR1	Xenotropic and polytropic retrovirus receptor 1		0.906639	0.344736	-1.76169	-1.44033	-1.79144	-1.88333	-2.40584	-1.60894	-2.07571	-2.16524	3
Q8C7K6;Q8NBM8	PCYOX1L	Prenylcysteine oxidase-like		0.707584	0.6141	-0.769152	-0.0915289	-1.08236	-1.28022	-1.27692	-0.540575	-1.86013	-2.00204	2
P61019;P53994;Q8WUD1;P59279	RAB2A	Ras-related protein Rab-2A;Ras-related protein Rab-2B		1.97067	0.173019	2.61781	2.47155	2.56631	2.43651	2.35196	2.35382	2.4016	2.29272	8
Q9DC11;Q6UX71	PLXDC2	Plexin domain-containing protein 2		0.718186	0.551229	3.66191	3.4913	3.45463	3.40957	1.98082	3.78099	3.07196	2.97874	7
Q3TDQ1;Q8TCJ2	STT3B	Dolichyl-diphosphooligosaccharide--protein glycosyltransferase subunit STT3B		0.780841	0.436992	-1.4138	-0.624935	-0.981116	-0.877254	-1.85144	-0.795253	-1.44055	-1.55783	2
P68104;P10126;Q5VTE0;Q05639;P62631	EEF1A1	Elongation factor 1-alpha 1;Putative elongation factor 1-alpha-like 3;Elongation factor 1-alpha 2		1.19718	0.235597	1.46568	1.40143	1.33164	1.17903	1.28445	0.933891	1.00333	1.21372	10
P04350;Q9D6F9;Q3ZCM7;A6NNZ2;Q9H4B7;A2AQ07;CON__ENSEMBL:ENSBTAP00000025008	TUBB4A	Tubulin beta-4A chain		0.699896	-0.578726	-0.0774684	-1.14721	-0.881711	-1.28456	0.234314	-1.09017	0.0918069	-0.312002	15
P14231;P14415	ATP1B2	Sodium/potassium-transporting ATPase subunit beta-2		0.865305	-0.341333	1.89528	1.48076	1.66025	1.89106	2.35184	2.27617	1.58955	2.07513	6
Q7Z5N4;Q3UH53	SDK1	Protein sidekick-1		0.655763	-0.724407	-0.931701	-2.58369	-2.34006	-2.58606	-0.587035	-2.23238	-1.11066	-1.61382	4
P50247;P23526	AHCY	Adenosylhomocysteinase		0.744579	0.464259	-1.80857	-0.856488	-1.7498	-1.76272	-2.12475	-1.82126	-2.51331	-1.57529	2
Q9UBS4;Q99KV1	DNAJB11	DnaJ homolog subfamily B member 11		0.695039	0.569746	-0.17149	0.233252	-0.620027	-0.180046	-0.741485	0.146592	-1.60047	-0.821931	4
Q99497;Q99LX0	PARK7	Protein deglycase DJ-1		0.646065	0.762918	-0.589001	-1.62015	-1.60304	-3.11838	-3.05616	-2.51453	-2.42461	-1.98693	2
Q16891	IMMT	MICOS complex subunit MIC60		0.697919	-0.566328	-1.3791	-1.88592	-1.98075	-3.09778	-1.14254	-1.5046	-1.8994	-1.53169	7
Q61584;P51114;P51116;Q9WVR4;Q06787	FXR1	Fragile X mental retardation syndrome-related protein 1		0.717471	0.505973	-1.12995	-0.178096	-0.389894	-0.410895	-1.73817	-0.613066	-1.19718	-0.584307	6
Q69ZK9;Q8NFZ4;Q99K10;Q8N2Q7	NLGN2	Neuroligin-2		0.784833	-0.415171	0.497543	-0.115899	-0.115653	0.0929098	1.14352	0.207753	0.430085	0.238229	7
O94991	SLITRK5	SLIT and NTRK-like protein 5		0.66157	-0.653873	0.199444	-0.831554	-0.706598	-1.50142	0.758453	-0.672615	0.143492	-0.453962	8
O75882;Q9WU60	ATRN	Attractin		0.98448	-0.279495	-0.460125	-0.815673	-0.92761	-0.740995	-0.649004	-0.152565	-0.505628	-0.519228	3
Q9D8N0;P26641	EEF1G	Elongation factor 1-gamma		0.902822	0.309383	-0.287107	0.309078	-0.314271	-0.266537	-0.348369	-0.311217	-0.699743	-0.437039	7
Q709C8	VPS13C	Vacuolar protein sorting-associated protein 13C		0.575597	-1.48812	-2.05734	-4.11144	-0.483657	NaN	-0.890153	NaN	-1.4529	0.154979	30
Q9CPQ3;Q9NS69	TOMM22	Mitochondrial import receptor subunit TOM22 homolog		0.801208	0.379372	0.499095	0.475112	1.088	0.377156	-0.141383	0.0843296	0.319902	0.659026	4
P57780;O43707	ACTN4	Alpha-actinin-4		0.749378	0.442843	-0.0315051	0.506558	0.204154	0.887901	-0.627299	0.353525	-0.0828319	0.152341	26
Q99020;Q99729	HNRNPAB	Heterogeneous nuclear ribonucleoprotein A/B		0.752767	0.381911	1.84552	2.47906	1.79634	2.12941	1.72239	2.01982	1.1285	1.85197	4
P62906;P53026	RPL10A	60S ribosomal protein L10a		0.694136	-0.458471	-1.67343	-1.1857	-0.901931	-1.1147	-0.0498066	-0.745256	-0.855927	-1.39088	2
Q16629;Q8BL97	SRSF7	Serine/arginine-rich splicing factor 7		0.808918	0.330104	0.678999	0.981384	0.883978	1.00111	0.666671	1.04381	0.282557	0.232021	3
P12235	SLC25A4	ADP/ATP translocase 1		0.614652	-0.699543	4.39388	3.30984	4.22993	3.33548	5.60266	3.48612	4.85349	4.12502	10
Q8BHC4;Q8WVC6	DCAKD	Dephospho-CoA kinase domain-containing protein		0.672142	0.50741	-0.727854	-0.488216	-0.562112	-0.354051	-1.90728	-0.192062	-1.18237	-0.880163	6
Q9NR31;P36536;Q9Y6B6;Q9CQC9	SAR1A	GTP-binding protein SAR1a		0.715728	0.421627	0.798961	0.405359	0.864999	0.627847	0.407388	-0.505786	0.352293	0.756763	3
Q92567;Q8BGZ2	FAM168A	Protein FAM168A		0.784425	0.377346	-1.00958	-0.803822	-0.62136	-0.154593	-1.31316	-1.25826	-0.701409	-0.825911	2
Q96PU5;Q8CFI0;P46935;P46934	NEDD4L	E3 ubiquitin-protein ligase NEDD4-like;E3 ubiquitin-protein ligase NEDD4		0.758044	0.388073	-2.43793	-1.76738	-2.26851	-2.67185	-3.11875	-2.53102	-2.35394	-2.69425	2
P14314	PRKCSH	Glucosidase 2 subunit beta		0.59312	1.07636	-0.403043	-0.929294	-1.39651	-3.16111	-0.728471	-3.36353	-2.98645	-3.11696	4
P46977;P46978	STT3A	Dolichyl-diphosphooligosaccharide--protein glycosyltransferase subunit STT3A		0.720952	0.421308	-1.28887	-0.231503	-0.851344	-0.551867	-1.5835	-0.733994	-1.20903	-1.0823	5
Q7TQH0;Q8WWM7	ATXN2L	Ataxin-2-like protein		1.06503	-0.241453	-2.09977	-1.9034	-1.97195	-1.63337	-1.75035	-1.47679	-1.75141	-1.66413	4
Q9DC16;Q969X5	ERGIC1	Endoplasmic reticulum-Golgi intermediate compartment protein 1		0.815123	0.353034	-0.897525	-0.715084	-1.17523	-0.499116	-1.43618	-0.944014	-1.46842	-0.850471	4
Q9JIS8;Q9UP95;Q91V14;Q9H2X9	SLC12A4	Solute carrier family 12 member 4		0.60674	0.788462	-1.34227	-1.30222	-2.51931	-1.31024	NaN	-1.28491	-2.70694	-3.22906	5
Q60670;Q9H0K1;P57059;Q8CFH6;A0A0B4J2F2	SIK1	Serine/threonine-protein kinase SIK1;Serine/threonine-protein kinase SIK2		0.648927	0.606876	3.01971	1.27304	1.55603	1.8734	1.73922	0.8474	1.00314	1.70491	2
P58771;P09493;P58774;P07951;CON__Q3SX28	TPM1	Tropomyosin alpha-1 chain		0.620046	0.754148	2.42019	2.05538	2.26233	3.58617	0.929938	1.11809	2.64368	2.61577	14
P07196;P08551	NEFL	Neurofilament light polypeptide		0.72146	-0.455478	1.6171	0.73081	1.26848	0.618368	1.63827	0.921863	1.80626	1.69028	19
Q15907;P46638;P62491;P62492	RAB11B	Ras-related protein Rab-11B;Ras-related protein Rab-11A		1.20059	0.219617	0.360483	0.615233	0.525835	0.336905	0.147896	0.436409	0.240697	0.134987	6
Q9BX67	JAM3	Junctional adhesion molecule C		0.630661	-0.63113	0.220197	-0.577205	-0.327418	NaN	1.14354	-0.563591	0.405085	0.626914	3
P39023	RPL3	60S ribosomal protein L3		0.591778	-0.907351	-0.66318	-1.44973	0.410759	-0.530802	0.774302	-1.34804	0.413964	1.55622	11
Q5ZPR3	CD276	CD276 antigen		0.603968	-0.829329	-0.590457	-1.3414	-0.546293	-1.37229	0.57446	-1.92385	0.13663	0.67964	3
P42208;Q15019	SEPT2	Septin-2		0.673858	0.560204	0.836589	1.8259	0.867784	1.06906	0.777472	1.35372	-0.215179	0.442501	10
Q5BKZ1;O88291	ZNF326	DBIRD complex subunit ZNF326		0.666589	-0.521143	-3.26178	-2.59223	NaN	-2.46209	-1.76493	-2.36831	NaN	-2.61943	2
Q8BNJ6;Q8NC67	NETO2	Neuropilin and tolloid-like protein 2		0.71402	0.4735	-1.144	-1.18948	-1.27894	-1.32056	-2.48464	-1.05267	-1.3343	-1.95535	2
O94933;Q810B9	SLITRK3	SLIT and NTRK-like protein 3		0.579807	-0.994441	0.0731521	-1.53859	-2.33072	NaN	0.690658	-0.877528	0.251129	-1.14803	4
Q92945;Q3U0V1	KHSRP	Far upstream element-binding protein 2		0.736949	0.403747	-1.23755	-0.682661	-1.05676	-0.682094	-1.4806	-0.762692	-1.84672	-1.18404	4
Q7TQA1;Q8N6C5	IGSF1	Immunoglobulin superfamily member 1		0.654371	0.561584	-1.93271	-1.2503	-1.2908	-0.680019	-2.41008	-1.20783	-2.40059	-1.38166	3
P14866	HNRNPL	Heterogeneous nuclear ribonucleoprotein L		0.585129	-1.1162	1.10247	0.270568	1.81782	0.338611	3.24591	-0.409447	2.72319	2.43462	20
P55088;P55087	AQP4	Aquaporin-4		0.69977	0.456615	-1.43317	-0.875757	-0.677589	-0.819152	-1.54711	-1.10297	-2.10268	-0.879358	3
O70589;O14936	CASK	Peripheral plasma membrane protein CASK		0.772888	0.394037	-0.711491	-0.458522	-0.446565	-0.411879	-0.803479	-0.479003	-1.59771	-0.724406	12
Q6VVW5;P20594	NPR2	Atrial natriuretic peptide receptor 2		0.745959	0.427497	-0.689161	-1.23249	-1.51188	-0.845252	-1.70745	-0.872326	-1.62626	-1.78273	6
P62277;P62301	RPS13	40S ribosomal protein S13		0.681897	0.467002	-0.90391	0.210591	-1.14083	-0.687043	-0.806231	-0.934223	-1.15878	-1.48996	2
P62071;P62070	RRAS2	Ras-related protein R-Ras2		0.791505	0.33837	1.74822	1.70495	2.27505	2.13965	1.20952	1.60229	1.74472	1.95785	5
P11532;P11531	DMD	Dystrophin		0.704843	0.418818	-0.289313	0.248232	-0.216143	-0.097394	-0.707928	0.129981	-1.10637	-0.345569	3
P43146;P70211	DCC	Netrin receptor DCC		0.580593	-0.855609	0.889581	-0.315516	1.1628	0.4165	2.2872	-0.30474	2.28952	1.30382	24
O96013;Q8BTW9	PAK4	Serine/threonine-protein kinase PAK 4		0.627559	0.595516	-2.89026	-1.62317	-1.70456	-1.54446	-3.40053	-1.89686	-2.5898	-2.25733	2
O14818;Q9Z2U0;Q8TAA3;Q9CWH6	PSMA7	Proteasome subunit alpha type-7;Proteasome subunit alpha type-7-like		0.54766	1.24375	-0.714029	0.230635	-0.392654	-1.34207	-0.421978	-1.03784	-0.952095	-4.78119	3
Q12873	CHD3	Chromodomain-helicase-DNA-binding protein 3		0.634894	-0.556072	0.607878	0.283604	1.3722	0.43343	1.95264	0.306739	1.3248	1.33722	28
Q99832;P80313	CCT7	T-complex protein 1 subunit eta		1.00193	0.239412	-1.38115	-1.47111	-1.21205	-1.2644	-1.28984	-1.80747	-1.54573	-1.64332	3
Q05920;P11498	PC	Pyruvate carboxylase, mitochondrial		0.699274	0.422774	5.69756	5.32741	5.31746	5.63583	4.3412	5.67957	5.0957	5.17069	42
O94919	ENDOD1	Endonuclease domain-containing 1 protein		0.552629	1.06226	0.398767	-0.882087	-2.52237	-2.21591	-1.76184	-3.24296	NaN	-2.09817	2
Q14141;Q9R1T4	SEPT6	Septin-6		0.674745	-0.452062	-0.368231	0.249267	-0.888687	-0.670969	0.459326	-0.264048	0.315015	-0.380668	6
Q922B2;P14868	DARS	Aspartate--tRNA ligase, cytoplasmic		0.602023	0.653215	-1.90418	-2.72844	-1.29066	-2.01752	-3.79856	-1.81154	-2.59552	-2.34805	4
Q9UHN6	TMEM2	Transmembrane protein 2		0.574379	-0.82236	-1.37643	-1.40069	-1.23728	-3.1486	0.217249	-0.584425	-2.02558	-1.48081	6
P37040;P16435	POR	NADPH--cytochrome P450 reductase		0.582106	0.702515	-1.41198	-0.0124655	-1.389	-1.06089	-1.85233	-0.774291	NaN	-2.38668	5
Q9JM63;P78508	KCNJ10	ATP-sensitive inward rectifier potassium channel 10		0.852509	0.273361	1.01448	1.18338	1.0309	0.717556	0.532314	1.07466	0.529341	0.716552	2
Q91WS0;Q9NZ45	CISD1	CDGSH iron-sulfur domain-containing protein 1		0.704593	0.385241	-0.14778	0.466241	0.0518703	0.128448	-0.217499	0.300097	-0.839204	-0.285578	2
P61922;P80404	ABAT	4-aminobutyrate aminotransferase, mitochondrial		0.694596	0.399272	-0.362414	-0.1274	0.517165	0.694143	0.0215454	-0.416581	-0.424597	-0.0559616	6
P63244;P68040	GNB2L1	Guanine nucleotide-binding protein subunit beta-2-like 1;Guanine nucleotide-binding protein subunit beta-2-like 1, N-terminally processed		0.628257	0.506388	1.27673	1.34475	1.40588	1.58099	-0.114412	0.795859	1.26068	1.64068	6
P04843	RPN1	Dolichyl-diphosphooligosaccharide--protein glycosyltransferase subunit 1		0.531549	-1.18182	-0.969863	-1.21094	-1.40864	-5.25659	-0.979259	-1.42885	-0.854652	-0.856	12
Q61164;P49711;Q8NI51	CTCF	Transcriptional repressor CTCF		0.618005	-0.535336	-1.88156	-0.4877	-0.479767	-1.80024	-0.708786	-0.288325	-0.628457	-0.882348	3
Q9D1D4;P49755	TMED10	Transmembrane emp24 domain-containing protein 10		0.570407	0.786126	-1.73768	-0.643058	-0.92608	-1.07782	-2.66307	-0.48702	-3.08579	-1.29325	4
P07737	PFN1	Profilin-1		0.691926	0.404533	-0.0330234	-0.551755	-0.740851	-1.38102	-0.951234	-1.11808	-1.05487	-1.2006	4
Q05909;P23470	PTPRG	Receptor-type tyrosine-protein phosphatase gamma		0.824492	0.293531	1.39271	1.12819	1.21889	1.3458	0.500289	1.26049	1.00914	1.14154	16
Q9CQD1;P20339	RAB5A	Ras-related protein Rab-5A		0.935125	0.244542	0.901477	0.964286	1.24848	1.15906	0.613581	0.777405	0.787126	1.11702	8
Q8TAQ2;Q6PDG5;Q92922;P97496	SMARCC2	SWI/SNF complex subunit SMARCC2		0.724866	-0.358116	-2.40291	-1.86564	-1.32829	-2.1648	-1.49609	-1.7363	-1.65118	-1.4456	4
Q03252	LMNB2	Lamin-B2		0.576758	-0.755475	0.335287	-0.142858	1.05106	-0.177466	2.06606	-0.474966	1.4873	1.00952	21
Q13838;Q9Z1N5;O00148;Q8VDW0	DDX39B	Spliceosome RNA helicase DDX39B;Spliceosome RNA helicase Ddx39b;ATP-dependent RNA helicase DDX39A		0.738652	0.354824	-1.23428	-0.661605	-0.378741	-0.511795	-0.935412	-1.29252	-1.27204	-0.70575	3
P24821	TNC	Tenascin		0.570512	-0.722253	2.02886	1.28539	1.07788	-0.344556	2.38193	0.836426	1.79846	1.91977	36
Q9CRD0;Q9NX40	OCIAD1	OCIA domain-containing protein 1		0.609532	0.537169	0.179813	0.913276	-0.155509	0.0747185	-0.513639	0.731023	-0.851526	-0.502234	4
P40429;Q6NVV1	RPL13A	60S ribosomal protein L13a;Putative 60S ribosomal protein L13a protein RPL13AP3		0.55216	-0.792397	2.63516	1.63502	3.15339	2.03619	4.06805	1.47957	3.33799	3.74374	5
P41219;P15331	PRPH	Peripherin		0.605364	0.55074	0.257107	0.59063	0.366204	1.02827	0.218754	-0.79799	-0.397751	1.01624	13
P59923	ZNF445	Zinc finger protein 445		0.549234	-0.828671	-1.50696	-1.27808	0.176864	-1.353	1.23079	-1.61873	-0.100451	-0.158101	10
Q791V5;Q9Y6C9	MTCH2	Mitochondrial carrier homolog 2		0.82925	0.274253	1.68984	2.04761	1.76206	1.94978	1.18265	1.84752	1.70455	1.61756	6
Q9D968;Q9Y5Z7	HCFC2	Host cell factor 2		0.589526	0.59479	-2.02457	-2.01934	-1.41841	-1.09089	-2.59977	-2.52632	-2.80584	-1.00044	4
P63101;P63104	YWHAZ	14-3-3 protein zeta/delta		0.82936	0.270709	1.0707	0.377574	0.849173	0.549882	0.556718	0.425513	0.303948	0.478309	9
Q9BUR5	APOO	Apolipoprotein O		0.516066	1.22452	2.22906	2.20916	2.67888	2.40615	2.9044	-1.96397	1.3854	2.29933	2
P60059;P60060	SEC61G	Protein transport protein Sec61 subunit gamma		1.16289	0.190547	1.01559	1.03887	1.26266	1.2391	0.840255	0.876982	1.08982	0.986984	2
Q08174	PCDH1	Protocadherin-1		0.789523	-0.287254	3.24296	2.90347	2.6644	2.68727	3.36323	3.29325	3.17042	2.82022	17
O60506;Q7TMK9	SYNCRIP	Heterogeneous nuclear ribonucleoprotein Q		0.575254	0.607683	-0.335542	0.47188	-0.00707531	-0.438928	-0.278758	0.109441	-1.96517	-0.605908	6
Q9Y6D0;Q9JLJ1	SELK	Selenoprotein K		0.652731	-0.402787	-2.17385	-1.20966	-1.5152	-1.52382	-1.0182	-1.81708	-1.15108	-0.825026	2
P97432;Q14596	NBR1	Next to BRCA1 gene 1 protein		0.600362	0.500834	-0.724865	-0.636832	0.678087	-0.561108	-0.838319	-1.40537	-0.47057	-0.5338	4
P98156;P98155	VLDLR	Very low-density lipoprotein receptor		0.908723	-0.230753	0.00277185	-0.294785	-0.318511	-0.536151	-0.0878124	-0.0170889	-0.216593	0.0978317	13
P54753	EPHB3	Ephrin type-B receptor 3		0.546698	-0.709388	-0.494345	-1.51637	-1.71466	-2.09978	-0.180459	-2.18689	-0.608286	-0.0119762	17
Q9Y653;Q8K209	GPR56	G-protein coupled receptor 56;GPR56 N-terminal fragment;GPR56 C-terminal fragment		0.587218	-0.51851	0.609528	-0.218073	-0.0603752	-0.122186	1.46726	-0.133008	0.879727	0.0689526	4
Q91WC3;Q9UKU0	ACSL6	Long-chain-fatty-acid--CoA ligase 6		0.687856	0.338976	-0.121782	0.471215	0.146755	0.301357	-0.180128	0.387031	-0.601367	-0.163896	12
P14209	CD99	CD99 antigen		0.491736	-1.4033	-2.86866	NaN	0.0705042	-1.40462	-0.854476	NaN	-0.958682	1.82028	3
Q04771;P37172	ACVR1	Activin receptor type-1		0.766595	0.278309	-0.262287	-0.489942	-0.725208	-0.568579	-0.977765	-0.569005	-1.11343	-0.499054	3
P36578	RPL4	60S ribosomal protein L4		0.514355	-0.917347	2.64664	1.65662	3.54684	2.22434	4.16713	1.33323	3.75743	4.48605	23
P32418;S4R2P9;P57103	SLC8A1	Sodium/calcium exchanger 1		0.735685	0.297445	-0.600792	-0.650853	-0.749048	-0.285856	-1.24158	-0.655632	-1.0665	-0.512621	8
P62081;P62082	RPS7	40S ribosomal protein S7		0.717781	0.307677	-0.315892	0.122607	0.105801	-0.0463161	-0.457113	-0.264048	-0.757946	0.114598	5
Q6PIX5;Q96CC6	RHBDF1	Inactive rhomboid protein 1		1.30101	0.166988	0.527842	0.498184	0.344621	0.443565	0.180648	0.352883	0.206336	0.406394	5
P61264;P61266	STX1B	Syntaxin-1B		0.51073	0.907312	-0.48384	-1.04399	-1.39118	-2.98025	-1.60074	-1.61623	-4.19184	-2.11969	5
Q02878	RPL6	60S ribosomal protein L6		0.527317	-0.750443	3.31857	2.33301	3.80919	2.65253	4.58539	2.2253	3.64234	4.66204	13
Q9H8H3	METTL7A	Methyltransferase-like protein 7A		0.645152	0.370281	1.89198	1.9396	2.47415	2.41438	1.15021	1.89231	2.01086	2.18561	2
Q3SXM5	HSDL1	Inactive hydroxysteroid dehydrogenase-like protein 1		0.739619	-0.284392	-0.816432	-0.725412	-0.898695	-0.969405	-0.581611	-1.04719	-0.176638	-0.466937	6
Q15084	PDIA6	Protein disulfide-isomerase A6		0.60865	0.40287	-0.593959	-0.85171	-0.655575	-1.38123	-0.808478	-1.51853	-1.88125	-0.885691	8
P61247;P97351	RPS3A	40S ribosomal protein S3a		0.727771	0.28147	1.05789	0.947939	0.773028	1.12099	0.182449	0.782471	0.880284	0.928767	3
P29317;Q03145	EPHA2	Ephrin type-A receptor 2		0.718116	0.284438	1.31058	0.970635	0.88035	1.02827	0.448378	1.24344	0.70179	0.658472	12
P47914	RPL29	60S ribosomal protein L29		0.497595	-0.834034	3.27257	2.67781	4.36436	3.46841	4.72323	2.30694	4.64629	5.44283	3
Q96A33;Q9D024	CCDC47	Coiled-coil domain-containing protein 47		0.504521	0.777969	NaN	-0.252876	-1.62955	-1.24449	-2.4565	-0.756076	NaN	-2.24825	2
Q16799	RTN1	Reticulon-1		0.551827	0.513712	1.45725	-0.28689	0.428993	-0.274115	-0.301446	-0.34349	0.229808	-0.314485	5
Q9Y5E7;Q9Y5F0;Q9NRJ7;Q9UN66;Q9Y5E6	PCDHB2	Protocadherin beta-2		0.491888	-0.866285	-0.792431	-1.51165	-1.57207	NaN	1.01945	-1.26269	NaN	-1.03406	5
P56134	ATP5J2	ATP synthase subunit f, mitochondrial		0.549393	-0.502213	0.222079	-0.461735	-0.31481	-1.63724	0.336605	-0.083271	0.0279908	-0.464177	2
Q9ULH0	KIDINS220	Kinase D-interacting substrate of 220 kDa		0.753784	0.254741	-0.78263	-0.772302	-1.09368	-0.89467	-1.32298	-0.736092	-1.10458	-1.3986	9
P22626;O88569	HNRNPA2B1	Heterogeneous nuclear ribonucleoproteins A2/B1		0.689824	0.292041	3.97511	4.75823	4.07088	4.38266	4.11076	4.17803	3.70777	4.02216	18
Q12905;Q9CXY6	ILF2	Interleukin enhancer-binding factor 2		0.633006	-0.336982	-0.159262	-0.384285	0.294563	-0.116232	0.780499	-0.237718	0.300518	0.139416	7
O95292	VAPB	Vesicle-associated membrane protein-associated protein B/C		0.61513	0.350731	2.01752	2.09136	1.43494	1.27064	1.66878	1.60376	1.22271	0.916281	4
P17225;P26599	PTBP1	Polypyrimidine tract-binding protein 1		0.60619	0.368183	-0.720181	-0.104753	-0.515609	-0.313605	-1.13048	-0.0937281	-1.20606	-0.696612	9
Q7Z5G4;Q91W53	GOLGA7	Golgin subfamily A member 7		0.680542	-0.290027	-2.12727	-1.73567	-2.08599	-2.13674	-1.66132	-1.24451	-2.03732	-1.98241	2
Q8NBX0	SCCPDH	Saccharopine dehydrogenase-like oxidoreductase		0.48704	-0.865802	-0.954027	-2.34319	-1.88094	-3.38398	-0.336384	-3.0395	-0.382131	-1.34091	3
P39061;P39060	COL18A1	Collagen alpha-1(XVIII) chain;Endostatin		0.550128	0.479944	-2.21546	-1.50874	-2.19239	-2.09583	-2.52548	-1.43465	-2.85169	-3.12037	2
Q9P2K5;Q8C854	MYEF2	Myelin expression factor 2		0.626159	0.347416	-1.00362	-0.19791	-0.0596008	-0.265797	-0.959607	-0.44085	-1.04254	-0.473598	4
Q8NBU5;Q9D5T0	ATAD1	ATPase family AAA domain-containing protein 1		0.512601	0.604273	-2.04307	-0.138859	-0.688724	-0.765812	-1.48626	-1.04069	NaN	-2.01321	5
P62263;P62264	RPS14	40S ribosomal protein S14		0.93578	0.196262	1.12614	1.13405	1.02954	1.21463	0.811118	0.805703	0.876833	1.22565	3
P30040	ERP29	Endoplasmic reticulum resident protein 29		0.557345	0.432927	1.96021	1.3259	0.956665	0.466393	0.805387	1.18866	0.659974	0.323439	6
Q8N608;Q6NXK7	DPP10	Inactive dipeptidyl peptidase 10		0.45625	-1.28954	-0.725505	-3.28863	-4.56525	-3.63898	-0.376878	-3.55727	NaN	-1.36101	6
O55143;P16615;Q8R429;O14983;Q93084;Q64518	ATP2A2	Sarcoplasmic/endoplasmic reticulum calcium ATPase 2		0.693089	0.277876	0.128147	0.815352	0.377211	0.586768	-0.00221825	0.541543	0.0115542	0.245095	16
P56395;P00167	CYB5A	Cytochrome b5		0.515314	0.590733	-0.525491	0.896832	0.47007	0.326872	-0.505913	0.781445	-1.31681	-0.153371	3
P62805;P62806	HIST1H4A	Histone H4		0.723664	-0.256513	8.49457	8.62052	9.01095	8.39067	8.98099	8.60805	9.11113	8.84258	10
Q14011;P60824	CIRBP	Cold-inducible RNA-binding protein		0.624638	-0.327091	-0.438716	-0.153824	-1.01562	-0.918571	0.0361881	-0.225799	-0.373553	-0.655211	4
Q8R502;Q8TDW0	LRRC8C	Volume-regulated anion channel subunit LRRC8C		0.673353	0.285391	1.11709	0.891442	0.652397	1.21165	0.345082	1.0528	0.489222	0.843919	12
P61513;P61514	RPL37A	60S ribosomal protein L37a		0.804324	0.219682	2.37127	2.42126	2.17727	2.59629	2.01688	1.99212	2.23937	2.439	2
P48444;Q5XJY5	ARCN1	Coatomer subunit delta		0.569247	0.399948	-1.28486	-1.11184	-1.77033	-1.0021	-2.09954	-1.10392	-1.87322	NaN	3
O00154;Q91V12	ACOT7	Cytosolic acyl coenzyme A thioester hydrolase		0.552193	-0.437389	-1.00737	-1.81349	-0.890178	-1.00852	-0.0397549	-1.45475	-0.530222	-0.945286	5
Q96DH6;Q920Q6	MSI2	RNA-binding protein Musashi homolog 2		0.457341	1.08564	-0.428607	0.275451	-0.535483	-0.175935	-0.480859	0.170203	-4.42858	-0.467886	3
P62913;Q9CXW4	RPL11	60S ribosomal protein L11		0.791029	-0.221389	1.3796	1.22812	1.31073	1.57823	1.37362	1.43678	1.69319	1.87864	3
P42263;Q9Z2W9	GRIA3	Glutamate receptor 3		0.637725	0.294398	1.39025	1.00806	1.20968	0.935377	0.417035	1.21863	1.12328	0.606839	9
P31151;Q86SG5	S100A7	Protein S100-A7		0.510805	-0.517422	-0.64925	-0.789834	0.118061	-0.72696	0.859132	-0.352396	-0.9761	0.491072	3
Q62417;Q9BX66	SORBS1	Sorbin and SH3 domain-containing protein 1		0.503351	0.548764	0.346088	1.3717	0.608849	0.912457	0.34802	1.3326	-0.857668	0.221081	13
O95498	VNN2	Vascular non-inflammatory molecule 2		0.511031	0.504667	2.12103	1.83659	1.90281	2.20256	0.255292	1.53094	2.26159	1.9965	2
P62861;P62862	FAU	40S ribosomal protein S30		0.549996	0.396974	4.13792	5.07472	4.66357	4.84156	4.46901	3.47726	4.55656	4.62704	2
Q78IK2;Q96IX5	USMG5	Up-regulated during skeletal muscle growth protein 5		0.745553	0.227031	2.17522	1.89809	1.98758	1.48129	1.62702	1.7019	1.59195	1.71318	2
Q9WV55;Q9P0L0	VAPA	Vesicle-associated membrane protein-associated protein A		0.458175	0.84602	-3.99259	-1.41118	NaN	-2.52129	-4.03406	-3.15088	-3.27818	NaN	3
P60174;P17751	TPI1	Triosephosphate isomerase		0.512068	0.490552	1.60438	1.11947	0.292239	-0.260695	0.574539	-0.0933237	0.083302	0.228668	8
Q923T9;Q13555	CAMK2G	Calcium/calmodulin-dependent protein kinase type II subunit gamma		0.646384	-0.274785	0.344615	-0.404074	-0.232053	-0.173572	0.277752	0.0775347	0.425559	-0.146788	8
P08138;Q9Z0W1	NGFR	Tumor necrosis factor receptor superfamily member 16		0.445149	-1.00314	-0.327747	-2.07859	0.500368	-0.682588	1.49942	-2.10729	0.507461	1.52441	5
Q07065	CKAP4	Cytoskeleton-associated protein 4		0.488915	-0.558795	0.100069	-0.45734	-0.31666	-1.36645	0.487277	-1.17175	0.195239	0.684039	17
P18124	RPL7	60S ribosomal protein L7		0.458008	-0.773088	2.99126	1.91349	3.79717	2.90059	4.3605	1.76859	3.89406	4.67172	15
P46781;Q6ZWN5	RPS9	40S ribosomal protein S9		0.592075	-0.307817	3.24555	2.67531	2.95497	2.40475	3.34468	3.44735	2.99301	2.72681	9
Q9NZT1	CALML5	Calmodulin-like protein 5		0.483635	0.552944	3.97879	3.14174	3.1335	4.2891	1.93876	2.94182	3.57198	3.87879	10
P09651;P49312;Q32P51	HNRNPA1	Heterogeneous nuclear ribonucleoprotein A1;Heterogeneous nuclear ribonucleoprotein A1, N-terminally processed;Heterogeneous nuclear ribonucleoprotein A1-like 2		0.614596	0.285211	2.84061	3.62992	2.87958	2.96961	2.57585	3.01921	2.60269	2.98111	9
Q9JMH9;Q92614	MYO18A	Unconventional myosin-XVIIIa		0.431895	1.08697	-3.55837	-3.12634	NaN	-0.214795	-3.45356	-3.76432	NaN	-2.94255	4
P05141;P51881;Q9H0C2;Q3V132	SLC25A5	ADP/ATP translocase 2;ADP/ATP translocase 2, N-terminally processed		0.914626	0.174121	5.1759	5.25509	5.35238	5.30447	4.83877	5.21599	5.21345	5.12314	13
O88809;O43602;Q8N568;Q6PGN3	DCX	Neuronal migration protein doublecortin		0.508013	-0.442083	1.21853	0.239928	0.538253	0.00988293	1.55199	0.40785	1.36924	0.445851	9
Q6AZB0;Q9BWV1	BOC	Brother of CDO		0.515971	-0.410522	-2.1434	-2.45296	-2.95376	-2.44908	NaN	-2.20686	-2.64169	-1.41928	2
Q9CRY7;Q8N9F7	GDPD1	Glycerophosphodiester phosphodiesterase domain-containing protein 1		0.484435	0.511047	-1.88451	-0.270636	-1.13307	-1.17642	-2.3128	-0.7702	-2.05481	-1.37101	2
P11279	LAMP1	Lysosome-associated membrane glycoprotein 1		0.435829	0.88318	-2.94391	-0.795796	-1.75589	NaN	-3.92616	-2.16911	-2.04987	NaN	3
P35579	MYH9	Myosin-9		0.404264	-1.66244	-0.0221057	-1.54825	-0.514193	2.66317	-1.09303	NaN	1.67641	4.83791	78
Q9D6R2;P50213	IDH3A	Isocitrate dehydrogenase [NAD] subunit alpha, mitochondrial		0.504135	0.416978	-2.25102	-2.11402	-0.906101	-1.16367	-1.78442	-1.67316	-2.36664	-2.2785	4
Q9CQU3;O15258	RER1	Protein RER1		1.12392	0.147104	1.01999	1.03962	1.17231	1.12653	0.866384	0.866992	0.924345	1.11232	4
P19367	HK1	Hexokinase-1		0.485168	-0.483866	-2.11238	-2.65356	-3.38185	-3.97962	-2.57063	-2.24069	-2.28704	-3.09358	12
P22695	UQCRC2	Cytochrome b-c1 complex subunit 2, mitochondrial		0.497705	0.43561	0.624463	-0.289442	-0.414687	-1.10287	-0.214855	-0.985477	-0.718076	-1.00657	10
P80317;P40227	CCT6A	T-complex protein 1 subunit zeta		0.587957	0.291582	-0.250111	0.0650177	0.482044	0.606767	-0.278333	-0.180085	-0.101139	0.296947	5
Q64521;P43304	GPD2	Glycerol-3-phosphate dehydrogenase, mitochondrial		0.567273	0.301712	3.96618	4.60924	4.05394	4.01908	3.8651	4.39029	3.43706	3.74914	32
Q05D32;Q8BG15	CTDSPL2	CTD small phosphatase-like protein 2		0.447017	-0.654089	-0.62636	-0.88583	0.415919	-1.02849	1.06523	-1.22066	-0.42219	1.06922	6
P31025;Q5VSP4	LCN1	Lipocalin-1;Putative lipocalin 1-like protein 1		0.49138	-0.428499	0.123061	-0.510808	0.498178	-1.12259	-0.297281	0.217871	0.231283	0.549967	4
Q14980	NUMA1	Nuclear mitotic apparatus protein 1		0.420041	-0.887278	1.34807	1.35915	3.12522	1.56855	3.9189	0.393044	2.70059	3.93756	77
O14974;Q9DBR7;Q8BG95	PPP1R12A	Protein phosphatase 1 regulatory subunit 12A;Protein phosphatase 1 regulatory subunit 12B		0.453616	0.564183	-0.613865	-1.23237	-2.25869	-1.89939	-1.0007	-1.86445	-3.00192	-2.39398	2
P07214;P09486	SPARC	SPARC		0.479685	0.453688	-0.917738	-1.16501	0.0625219	-0.525739	-1.48071	-0.331382	-1.80208	-0.746552	3
Q99613;B5ME19;Q8R1B4	EIF3C	Eukaryotic translation initiation factor 3 subunit C;Eukaryotic translation initiation factor 3 subunit C-like protein		0.487709	-0.426425	2.00596	1.48615	1.01147	0.221195	1.72975	1.5912	1.83544	1.27407	2
P70302;Q13586	STIM1	Stromal interaction molecule 1		0.452182	0.557958	-1.56511	-0.216144	-1.13116	-1.21766	-1.89644	-0.457634	-2.7021	-1.30574	5
Q5VWQ8;Q3UHC7;F6SEU4;Q9UJF2;Q96PV0	DAB2IP	Disabled homolog 2-interacting protein		0.562025	0.28638	-2.11338	-2.38307	-1.82792	-2.24408	-2.62777	-2.70171	-2.57014	-1.81436	4
P19404	NDUFV2	NADH dehydrogenase [ubiquinone] flavoprotein 2, mitochondrial		0.442031	-0.601812	-0.747868	-2.31164	-1.22586	-2.45755	-0.577948	-2.38296	-0.44513	-0.92962	4
O35988;P31431	SDC4	Syndecan-4		0.659974	-0.219717	2.74712	2.21009	2.13378	2.35301	2.53143	2.82079	2.53718	2.43347	6
Q05793;P98160	HSPG2	Basement membrane-specific heparan sulfate proteoglycan core protein;Endorepellin;LG3 peptide		0.459616	0.473231	-3.62256	-2.26088	-3.97682	-3.52746	-4.02748	-3.5862	NaN	-3.84681	2
Q99LD8;O95865	DDAH2	N(G),N(G)-dimethylarginine dimethylaminohydrolase 2		0.543704	0.297058	-1.12572	-0.449346	-1.26903	-1.46114	-1.45625	-0.998013	-1.53962	-1.49958	3
O88653;Q9UHA4	LAMTOR3	Ragulator complex protein LAMTOR3		0.455823	0.484294	-1.45191	-0.564878	-1.20404	-0.518574	NaN	-0.683407	-2.25163	-1.3224	2
Q9NVJ2;Q9CQW2	ARL8B	ADP-ribosylation factor-like protein 8B		0.630015	0.229716	2.21912	2.07418	2.67811	2.66724	2.05276	2.12785	2.12773	2.41145	9
P61006;P55258	RAB8A	Ras-related protein Rab-8A		0.618691	0.236728	0.0851226	-0.333216	0.162441	-0.00679111	-0.653402	-0.219767	0.0492692	-0.215457	3
Q91YT0;P49821	NDUFV1	NADH dehydrogenase [ubiquinone] flavoprotein 1, mitochondrial		0.473808	0.42704	-1.02959	-1.03994	-0.79461	-0.889069	-1.18052	-2.45511	-1.31748	-0.508262	4
Q8VEH3;Q96BM9	ARL8A	ADP-ribosylation factor-like protein 8A		0.614272	0.23141	1.7162	1.48579	1.92817	1.69836	1.12041	1.35232	1.59384	1.83631	9
P48302;P24530	EDNRB	Endothelin B receptor		0.483756	-0.384335	2.51704	2.06474	1.15568	1.14559	2.35755	2.19973	2.05485	1.80826	6
Q922Q8;Q96AG4	LRRC59	Leucine-rich repeat-containing protein 59		0.498586	0.347866	1.10527	2.06515	1.26521	1.55379	1.3826	1.65323	0.548793	1.01333	4
Q6IAA8;Q9CQ22	LAMTOR1	Ragulator complex protein LAMTOR1		0.538244	0.288782	-0.412201	-0.0131474	-0.0269356	0.110304	-0.422604	0.221768	-0.447488	-0.848783	3
P24539	ATP5F1	ATP synthase F(0) complex subunit B1, mitochondrial		0.47789	0.394208	-0.671378	-1.24054	-1.8769	NaN	-1.54877	-1.60104	-1.82163	NaN	3
P57087	JAM2	Junctional adhesion molecule B		0.436118	-0.536749	0.965822	-0.294634	0.159894	-0.740995	1.74543	-0.137023	0.410496	0.218184	4
P42669;Q00577	PURA	Transcriptional activator protein Pur-alpha		0.542538	0.276124	-1.0948	-0.429923	-0.319206	-0.307799	-1.24117	-0.720115	-0.655862	-0.639075	3
Q6NSZ9	ZSCAN25	Zinc finger and SCAN domain-containing protein 25		0.444052	-0.485835	-1.67772	-1.01999	0.421108	-0.450497	-0.0511971	-0.807669	0.054647	0.020462	2
O94826;Q9CZW5	TOMM70A	Mitochondrial import receptor subunit TOM70		0.457826	0.414738	NaN	-1.14489	-1.90276	-1.65395	-2.15884	-1.27594	-2.69951	-1.79347	2
P37173;Q62312	TGFBR2	TGF-beta receptor type-2		0.408552	0.69523	-1.07699	-1.24295	-1.82272	-1.81407	-4.22294	-0.906424	-2.1535	-1.4548	5
Q01844;Q61545	EWSR1	RNA-binding protein EWS		0.500324	0.323633	NaN	0.765245	0.0445652	0.783989	0.135625	0.426874	-0.255848	0.523885	2
P35288;Q9ULC3	RAB23	Ras-related protein Rab-23		0.416994	0.577368	-2.53582	-0.963163	-1.63747	-1.33519	-3.47923	-0.971811	-2.07912	-2.25095	4
P23246;Q8VIJ6	SFPQ	Splicing factor, proline- and glutamine-rich		0.499352	0.314981	-0.48366	0.299871	-0.315272	-0.0595427	-0.416905	0.00230122	-1.10004	-0.303885	6
Q91W90;Q8NBS9	TXNDC5	Thioredoxin domain-containing protein 5		0.455095	0.41499	-0.975562	-0.00479889	-0.753947	-0.253262	-1.38082	-0.193864	NaN	-1.16096	4
P39447;Q07157	TJP1	Tight junction protein ZO-1		0.496354	0.313385	2.00242	2.27108	2.89322	2.79583	1.62407	2.20248	2.36983	2.51264	47
P48058;Q9Z2W8	GRIA4	Glutamate receptor 4		0.541217	-0.259226	-0.490624	-0.938688	-0.417661	-1.08826	-0.845431	-0.339097	-0.154283	-0.559523	5
P56159	GFRA1	GDNF family receptor alpha-1		0.439458	-0.434627	-0.016809	-1.00437	0.127331	-0.0347862	0.286342	-0.715035	1.03057	0.208003	5
P84095;P84096	RHOG	Rho-related GTP-binding protein RhoG		0.542213	0.245962	-0.24988	-0.0653763	0.224964	0.336709	-0.570563	-0.192062	-0.198829	0.224024	6
Q8TDW7	FAT3	Protocadherin Fat 3		0.440221	-0.407496	1.17631	1.31242	0.13716	1.46858	2.1221	0.733755	1.40586	1.46274	8
Q9Y3Y2;Q9CY57	CHTOP	Chromatin target of PRMT1 protein		0.535639	-0.249082	2.0628	2.37982	2.80082	2.33077	2.83479	2.20097	2.85047	2.68431	4
P70704;Q9Y2Q0	ATP8A1	Phospholipid-transporting ATPase IA		0.441449	0.402539	NaN	-1.33854	-2.11123	-2.03759	-1.70197	-2.23703	NaN	-2.75597	2
P41743;Q62074	PRKCI	Protein kinase C iota type		0.448336	-0.390324	-1.68791	-1.51272	-0.84822	-0.821872	-1.31335	0.102881	-0.929458	-1.1695	3
O75964	ATP5L	ATP synthase subunit g, mitochondrial		0.446484	-0.389635	-0.151645	-0.907917	-1.28284	-1.44175	0.139974	-1.13945	-0.531241	-0.694893	2
P17427;O94973	AP2A2	AP-2 complex subunit alpha-2		0.490037	0.307633	-1.04962	-0.17289	-0.3814	-0.466919	-1.30476	-0.34317	-1.04677	-0.606668	15
O54734;P39656	DDOST	Dolichyl-diphosphooligosaccharide--protein glycosyltransferase 48 kDa subunit		0.4775	0.333379	-0.630351	0.368176	-0.265526	-0.0699797	-0.774842	0.180141	-0.881676	-0.454818	9
Q92896;Q61543	GLG1	Golgi apparatus protein 1		0.474259	0.328262	-2.44126	-2.00656	-1.62088	-2.97972	-2.2624	-2.79304	-2.64518	-2.66085	3
P31946;Q9CQV8	YWHAB	14-3-3 protein beta/alpha;14-3-3 protein beta/alpha, N-terminally processed		0.494206	-0.302238	-1.66633	-2.38695	-2.03128	-1.79332	-1.07215	-2.19206	-1.73268	-1.67205	4
P06733;P21550;P13929	ENO1	Alpha-enolase		0.553932	0.235629	2.27564	1.74921	1.81484	1.54982	1.5502	1.29463	1.72217	1.87999	11
Q9NZJ7;Q791T5	MTCH1	Mitochondrial carrier homolog 1		0.560365	0.234225	-0.256109	0.17265	-0.232416	0.0476198	-0.287491	0.152276	-0.598161	-0.471778	4
Q91XE8;Q6UW68	TMEM205	Transmembrane protein 205		0.63854	0.192017	1.7505	1.58994	1.64835	1.67315	1.29795	1.87496	1.45244	1.26853	2
Q5VTT5;A2ABU4	MYOM3	Myomesin-3		0.411601	-0.5582	0.00380182	0.463703	-1.45929	0.153807	NaN	-0.162198	1.05165	0.15666	2
Q9UJZ1	STOML2	Stomatin-like protein 2, mitochondrial		0.448957	-0.351835	-1.29641	-0.958378	-1.56959	-1.89332	-0.451118	-1.7395	-0.761419	-1.35832	11
P50990;P42932	CCT8	T-complex protein 1 subunit theta		0.629832	0.190406	-0.118556	-0.353883	-0.172574	-0.263798	-0.252383	-0.761089	-0.161434	-0.495528	4
P07900;P07901;Q14568;Q58FF8;Q58FF6;Q58FG0;Q58FG1	HSP90AA1	Heat shock protein HSP 90-alpha		0.531108	0.24351	-0.00769854	-0.431911	-0.299718	-0.826452	-0.500702	-1.00394	-0.443735	-0.59144	11
P20352	F3	Tissue factor		0.480939	-0.295188	3.47391	3.05462	2.80304	2.78301	3.56933	3.83725	3.0172	2.87155	8
Q9D023;O95563	MPC2	Mitochondrial pyruvate carrier 2		0.578551	0.214066	0.919772	1.09488	1.18894	0.465233	0.672796	0.6401	0.603009	0.896659	4
P27635;Q6ZWV3;P86048;Q96L21	RPL10	60S ribosomal protein L10;60S ribosomal protein L10-like		0.643297	-0.186557	3.70475	3.45701	3.70983	3.53097	3.83642	3.46236	4.06071	3.7893	6
P20700	LMNB1	Lamin-B1		0.379999	-0.691211	-0.512547	-0.7926	0.80265	-0.318821	1.73775	-1.55827	0.97397	0.790079	28
Q9UNF1;Q9Y5V3;Q9QYH6	MAGED2	Melanoma-associated antigen D2		0.361761	-1.0686	-2.08256	-3.14345	-0.714298	-1.34202	-0.387449	-3.97359	-0.246314	1.59942	11
P97434;Q6WCQ1	MPRIP	Myosin phosphatase Rho-interacting protein		0.364563	0.929733	0.0509019	-0.577847	-0.333413	1.73916	-3.35952	-0.944378	0.967954	0.495818	27
P62269;P62270	RPS18	40S ribosomal protein S18		0.44082	0.362545	-0.447401	-0.152252	-0.689322	-1.05269	-0.327936	-0.529704	-1.25556	-1.67865	3
Q9EQD0;Q13467	FZD5	Frizzled-5		0.483083	-0.280423	2.18561	1.74628	1.47947	1.52429	2.32333	2.41539	1.74371	1.57491	3
O95980;Q9Z0J1	RECK	Reversion-inducing cysteine-rich protein with Kazal motifs		0.585066	0.201942	-0.0278831	-0.557714	-0.363207	-0.388872	-0.729438	-0.510448	-0.694443	-0.211113	2
Q96AE4;Q91WJ8	FUBP1	Far upstream element-binding protein 1		0.385114	-0.560733	-1.94971	-0.833962	-0.757083	-2.83843	-0.654504	-1.53861	NaN	-0.90907	3
Q8C7X2;Q8N766	EMC1	ER membrane protein complex subunit 1		0.474287	0.286659	-1.92657	-1.14707	-1.22347	-1.3055	-1.90761	-1.27935	-2.15927	-1.40302	9
P01834	IGKC	Ig kappa chain C region		0.365322	0.791801	-1.23694	-1.98667	-1.61003	-1.47316	-4.5059	-1.60752	NaN	-0.992091	2
Q924X6;Q14114	LRP8	Low-density lipoprotein receptor-related protein 8		0.565041	-0.206698	0.645115	0.316154	0.135978	-0.0880671	0.587101	0.579332	0.361302	0.308238	12
Q60932;P21796	VDAC1	Voltage-dependent anion-selective channel protein 1		0.564147	0.20487	1.54107	1.89015	1.83879	1.81597	1.35321	2.01037	1.49011	1.41281	11
P62330;P62331	ARF6	ADP-ribosylation factor 6		0.633862	0.179694	-1.18271	-1.09127	-0.892015	-0.918455	-1.47948	-1.22443	-1.18649	-0.912827	3
O35326;Q13243;Q08170;Q13247;Q3TWW8;Q8VE97	SRSF5	Serine/arginine-rich splicing factor 5;Serine/arginine-rich splicing factor 4;Serine/arginine-rich splicing factor 6		0.796949	0.146175	-0.390979	-0.105215	-0.26858	-0.460718	-0.485835	-0.364519	-0.5702	-0.389639	2
P35606;O55029	COPB2	Coatomer subunit beta		0.399206	0.453084	-2.64907	-0.601525	-1.41541	-1.77148	-2.57108	-1.59461	-2.45937	-1.62475	4
Q9UIS9	MBD1	Methyl-CpG-binding domain protein 1		0.348876	-1.08901	-1.89866	-1.44785	0.410293	-1.56013	1.74401	-3.69043	1.06394	0.742165	4
Q924K8;Q9BTC8	MTA3	Metastasis-associated protein MTA3		0.514499	-0.231224	-0.872148	-0.885943	-0.462004	-1.05359	-0.929399	-0.744411	-0.17035	-0.504625	7
Q811D0;Q12959;Q91XM9;Q15700	DLG1	Disks large homolog 1		0.415621	0.385248	-0.911657	-0.113703	-0.673929	-0.908939	-0.78245	-0.449261	-2.10329	-0.814224	9
P47962;P46777	RPL5	60S ribosomal protein L5		0.595421	-0.186928	0.394062	0.355118	0.346277	0.132219	0.107304	0.547853	0.577208	0.743023	8
O60462;O35375	NRP2	Neuropilin-2		0.353703	-0.893263	-0.427913	-1.18835	-1.68757	-1.46709	0.649921	-3.4548	0.79165	0.815352	8
Q61187;Q99816	TSG101	Tumor susceptibility gene 101 protein		0.654886	-0.166595	-1.76619	-1.69065	-1.47771	-1.67631	-1.35634	-1.51002	-1.77397	-1.30416	2
Q7Z3K3;Q8BZH4	POGZ	Pogo transposable element with ZNF domain		0.328223	2.0863	NaN	-3.64342	0.0552711	4.7297	-1.47348	-3.51522	NaN	-0.128651	2
O75533;Q99NB9	SF3B1	Splicing factor 3B subunit 1		0.42034	0.34838	NaN	-2.80112	-2.07734	-2.13387	-2.04341	-2.49478	-3.0729	-3.13221	3
Q9CYL5;Q9H4G4	GLIPR2	Golgi-associated plant pathogenesis-related protein 1		0.536431	0.210294	1.49992	1.84078	2.12798	2.128	1.65501	1.41657	1.89623	1.78769	4
Q9UM47;Q61982	NOTCH3	Neurogenic locus notch homolog protein 3;Notch 3 extracellular truncation;Notch 3 intracellular domain		0.438244	0.313632	0.713483	0.297823	0.260597	0.171854	-0.586159	0.845716	-0.0192914	-0.0510359	6
O43451;Q2M2H8	MGAM	Maltase-glucoamylase, intestinal;Maltase;Glucoamylase		0.599063	0.178251	0.195055	-0.0667915	-0.18512	0.382317	0.036643	-0.221897	-0.160861	-0.0414286	6
Q9Z1J3;Q9Y697	NFS1	Cysteine desulfurase, mitochondrial		0.451577	0.277719	-3.07153	-3.40653	-2.39335	-2.3223	-3.26041	-2.87239	-3.13517	-3.03662	4
P70408;Q9Y6N8;Q9ULB4;P70407	CDH10	Cadherin-10		0.426612	0.320405	-0.0842242	-0.302268	-0.885595	-0.822525	-1.18875	-0.0375195	-1.08528	-1.06469	6
Q9Z2X1;P52597	HNRNPF	Heterogeneous nuclear ribonucleoprotein F;Heterogeneous nuclear ribonucleoprotein F, N-terminally processed		0.452752	0.266922	1.69316	2.3058	2.02171	2.05569	1.43956	2.44544	1.53307	1.59059	6
Q9DB25;Q9Y673	ALG5	Dolichyl-phosphate beta-glucosyltransferase		0.431178	0.29339	-0.594446	0.154488	-0.869442	0.0412893	-1.02401	-0.182086	-0.705479	-0.530098	2
P47857;P08237;Q01813;P17858;Q9WUA3;P12382	PFKM	ATP-dependent 6-phosphofructokinase, muscle type		0.572501	0.178648	NaN	-1.93077	-1.75985	-1.50976	-2.14657	-1.91779	-1.82667	-1.7574	4
P10833;P10301	RRAS	Ras-related protein R-Ras		0.441484	0.275261	-0.35728	-0.28779	0.304324	0.26824	-0.908875	-0.0838051	-0.256001	0.0751305	3
Q02246;Q61330	CNTN2	Contactin-2		0.343784	-0.757784	1.02751	-0.00313473	0.936846	0.0529737	2.70549	-1.34403	2.19036	1.49351	18
Q810C0;Q9H156	SLITRK2	SLIT and NTRK-like protein 2		0.478111	0.229551	2.00031	1.54988	1.43046	1.67656	1.02361	1.86656	1.55275	1.29608	12
P61160;P61161	ACTR2	Actin-related protein 2		0.345409	0.694772	0.185271	-0.227757	0.391111	1.9502	-1.74847	-0.877644	1.33857	0.807275	6
P06748;Q61937	NPM1	Nucleophosmin		0.397893	-0.344946	-1.93784	-0.34558	-0.97648	-1.0363	-0.707642	-0.724067	-1.21796	-0.266748	3
Q5J8M3;Q9CZX9	EMC4	ER membrane protein complex subunit 4		0.459094	0.239412	NaN	-0.153277	-0.031105	-0.776113	-0.794545	-0.552176	-0.614357	-0.277229	3
P51991;Q8BG05	HNRNPA3	Heterogeneous nuclear ribonucleoprotein A3		0.462597	0.233861	3.044	3.81837	3.22844	3.36943	3.27833	3.36353	2.66839	3.21456	11
O43684;Q9WVA3	BUB3	Mitotic checkpoint protein BUB3		0.409806	0.302863	-0.700125	-0.105149	-1.0442	-0.878159	-1.30346	-0.26193	-1.3735	-1.00019	3
Q6PHU5;Q99523	SORT1	Sortilin		0.446726	0.245125	3.49042	3.14911	2.92854	2.99564	2.42918	3.45743	2.84308	2.85352	12
O15144;Q9CVB6	ARPC2	Actin-related protein 2/3 complex subunit 2		0.332261	0.783718	-0.352989	-1.04869	-0.971007	1.07396	-2.08866	-3.08216	0.443532	0.293691	10
O35598;O14672	ADAM10	Disintegrin and metalloproteinase domain-containing protein 10		0.435148	0.262206	6.0155	5.56861	5.5544	5.48913	4.7901	5.93151	5.56387	5.29333	11
P46783;P63325;Q9NQ39	RPS10	40S ribosomal protein S10;Putative 40S ribosomal protein S10-like		0.470429	0.219944	-1.25562	-0.879483	-1.42539	-1.53599	-1.23305	-1.37801	-1.94403	-1.42117	2
P60660;Q60605;P14649;Q8CI43	MYL6	Myosin light polypeptide 6		0.326844	0.797084	3.64184	2.37379	2.60152	4.99148	0.657267	1.73775	4.2434	3.78188	7
P23818;P42261	GRIA1	Glutamate receptor 1		0.36967	-0.397547	-1.71689	-1.77988	-2.17548	-2.22772	-2.45024	-1.16835	-0.518791	-2.1724	4
P56959;P35637;Q92804	FUS	RNA-binding protein FUS		0.433269	0.253918	2.27737	3.09352	2.29676	2.54834	2.42896	2.42211	1.77294	2.57632	5
P18077;O55142	RPL35A	60S ribosomal protein L35a		0.46121	0.223959	3.79276	3.16049	3.19266	3.56697	2.90565	2.9774	3.55953	3.37448	3
Q9Y5F6	PCDHGC5	Protocadherin gamma-C5		0.448921	0.23286	NaN	-1.28571	-0.931384	-0.930144	NaN	-1.11713	-1.65942	-1.06927	4
P28331	NDUFS1	NADH-ubiquinone oxidoreductase 75 kDa subunit, mitochondrial		0.359201	-0.436109	-0.196854	-1.1513	-0.286895	-1.59325	0.123356	-1.56564	-0.0484891	0.00691509	11
Q5SSJ5	HP1BP3	Heterochromatin protein 1-binding protein 3		0.356094	-0.439843	2.2783	1.72147	2.49824	2.08031	3.84209	1.37721	2.69525	2.42314	13
P62908;P23396	RPS3	40S ribosomal protein S3		0.607367	0.15191	1.46802	1.14956	1.42044	1.52973	1.05765	1.16084	1.29914	1.44248	9
P49769;P49768;P49810;Q61144	PSEN1	Presenilin-1;Presenilin-1 NTF subunit;Presenilin-1 CTF subunit;Presenilin-1 CTF12;Presenilin-2;Presenilin-2 NTF subunit;Presenilin-2 CTF subunit		0.389938	0.314956	-2.67426	-1.85731	-2.71515	NaN	-2.80258	-2.15956	-2.73868	-3.2213	3
P15880;P25444	RPS2	40S ribosomal protein S2		0.508466	0.180744	1.38956	1.1741	1.27182	1.14503	0.858617	0.999907	0.883727	1.51528	5
Q9Z108;O95793	STAU1	Double-stranded RNA-binding protein Staufen homolog 1		0.587463	0.149879	-2.41493	-1.99552	-2.28736	-2.19944	-2.55238	-2.18279	-2.4561	-2.3055	3
Q9D710;Q9Y320	TMX2	Thioredoxin-related transmembrane protein 2		0.342299	0.469142	-1.99559	-0.349648	-1.12873	-0.606809	-1.64198	-0.460494	-2.66443	-1.19044	4
P70424;P04626;Q15303;Q61527	ERBB2	Receptor tyrosine-protein kinase erbB-2		0.438504	0.227048	-0.314768	-0.587605	-0.611015	-0.152879	-1.19582	-0.274838	-0.689164	-0.414642	9
Q9HBW1;Q99PH1	LRRC4	Leucine-rich repeat-containing protein 4		0.542344	-0.164649	-0.27246	-0.153072	-0.305521	-0.501469	-0.0380764	0.136418	-0.259373	-0.412895	6
Q9ULD5	ZNF777	Zinc finger protein 777		0.34428	-0.462718	-0.433043	0.913896	1.64291	1.33092	1.77921	0.281183	1.65553	1.58964	7
Q61696;P17879;P0DMV8;P0DMV9	HSPA1A	Heat shock 70 kDa protein 1A;Heat shock 70 kDa protein 1B		0.423067	-0.247936	0.536498	-0.220219	0.0223627	-0.388872	0.666891	-0.104125	0.288289	0.0904608	8
Q14103;Q60668	HNRNPD	Heterogeneous nuclear ribonucleoprotein D0		0.45939	0.212045	2.56635	3.29275	2.86868	3.04461	2.79817	3.05082	2.36835	2.70687	4
Q96HN2;Q68FL4	AHCYL2	Putative adenosylhomocysteinase 3		0.378468	0.329204	-0.381787	0.398894	-0.309583	-0.0701084	-0.0424566	0.207972	-1.31509	-0.529828	9
F7BWT7;O95858	TSPAN15	Tetraspanin-15		0.497937	0.18722	3.8014	3.45858	3.34087	3.4988	3.07121	3.72101	3.36343	3.19512	5
P30101	PDIA3	Protein disulfide-isomerase A3		0.361243	0.349182	2.57471	1.91867	1.79134	0.901518	2.09804	1.19423	1.47923	1.018	18
Q3TH73;Q9BSA4	TTYH2	Protein tweety homolog 2		0.364554	-0.340864	-2.23753	NaN	-2.48054	-2.4643	-2.66119	-1.10568	-2.25867	-2.18751	2
Q9BWM7	SFXN3	Sideroflexin-3		0.361024	-0.357116	-2.38811	-2.89401	-2.66015	NaN	-1.55601	-2.86241	NaN	-2.45249	3
O43837	IDH3B	Isocitrate dehydrogenase [NAD] subunit beta, mitochondrial		0.453124	0.199766	-0.0611539	0.0367165	0.785978	0.198025	-0.0500488	-0.0170889	0.205946	0.0216923	3
P54756;Q60629	EPHA5	Ephrin type-A receptor 5		0.376487	-0.291333	1.23631	0.414058	0.491235	0.111102	0.464959	1.47973	0.966675	0.506671	8
P31942	HNRNPH3	Heterogeneous nuclear ribonucleoprotein H3		0.460045	0.192924	1.32242	1.98967	1.40502	1.50543	1.3512	1.23259	1.17517	1.69187	5
P09405;P19338	NCL	Nucleolin		0.365828	0.317225	-0.609527	0.497619	0.0658388	-0.0794506	-0.361053	0.406995	-1.05154	-0.388821	11
P28828;P28827	PTPRM	Receptor-type tyrosine-protein phosphatase mu		0.408609	0.239831	2.95761	2.45673	2.48592	2.59323	1.82078	2.95741	2.37441	2.38156	28
O75781	PALM	Paralemmin-1		0.349094	-0.366673	-0.358603	-0.992334	-0.76285	-2.00867	0.133498	-1.19487	-0.725792	-0.868601	4
Q9QZQ1;P55196	MLLT4	Afadin		0.332324	0.428887	-2.11252	-1.52042	-2.00803	-1.42558	NaN	-1.06898	-3.124	-2.39359	5
P56537;O55135	EIF6	Eukaryotic translation initiation factor 6		0.465513	-0.183122	-1.10004	-0.856043	-1.46809	-1.11083	-1.25433	-0.882633	-1.01094	-0.654621	2
P52332;P23458	JAK1	Tyrosine-protein kinase JAK1		0.442783	0.20079	-3.42052	-3.28061	NaN	-3.2758	NaN	-3.80983	-3.601	-3.16846	2
O08644;O15197	EPHB6	Ephrin type-B receptor 6		0.324917	-0.480886	-0.433043	-2.33716	-2.0126	-2.64033	-1.45953	-0.264199	-2.08511	-1.69073	4
P18621;Q9CPR4	RPL17	60S ribosomal protein L17		0.451546	-0.193288	2.74028	2.18165	2.76829	2.50668	2.71583	2.38397	3.03185	2.83841	7
G5E870;Q14669	TRIP12	E3 ubiquitin-protein ligase TRIP12		0.407355	0.227984	-1.63696	-0.785696	-1.08986	-1.60732	-1.66091	-1.12563	-1.52114	-1.72408	11
P50991;P80315	CCT4	T-complex protein 1 subunit delta		0.364713	-0.291441	0.827455	0.4412	1.29115	0.646933	1.61758	0.250404	1.30683	1.19769	11
P49650;P47900	P2RY1	P2Y purinoceptor 1		0.395843	0.239866	1.11712	0.62032	0.402023	0.686127	-0.17064	0.815874	0.682791	0.538104	4
P61960;P61961	UFM1	Ubiquitin-fold modifier 1		0.423811	0.215586	-0.930471	-1.78096	-1.37137	-1.4504	-1.72434	-1.76878	-1.17137	-1.73104	2
O43865;Q80SW1	AHCYL1	Putative adenosylhomocysteinase 2		0.323711	-0.459699	-2.27642	-0.584191	-1.97115	-1.15172	-0.189481	-1.16566	NaN	-1.75338	7
Q60714;Q6PCB7;Q6P1M0;Q91VE0	SLC27A1	Long-chain fatty acid transport protein 1		0.445511	0.192394	-0.241542	0.167188	0.471098	0.363768	-0.330062	0.188464	0.0755382	0.0569963	6
O54774;O14617	AP3D1	AP-3 complex subunit delta-1		0.358306	0.304114	-2.53597	-1.60605	-1.86678	-2.7955	-2.11541	-2.2429	-3.18175	-2.48069	3
Q8BHF7;Q32NB8	PGS1	CDP-diacylglycerol--glycerol-3-phosphate 3-phosphatidyltransferase, mitochondrial		0.383168	0.252947	-1.69552	-1.97413	-0.950282	-1.35171	-2.28318	-1.46864	-1.54462	-1.68699	6
Q0VGL1;Q8CF66	LAMTOR4	Ragulator complex protein LAMTOR4;Ragulator complex protein LAMTOR4, N-terminally processed		0.343882	0.337984	-1.78261	-1.50288	-1.23536	-1.02085	-2.59754	-1.17346	-2.1461	-0.976524	2
P61026;P61027	RAB10	Ras-related protein Rab-10		0.626708	0.123286	3.23675	3.58294	3.46184	3.23308	3.26449	3.30541	3.15165	3.29991	10
Q9CRB9;Q9NX63	CHCHD3	MICOS complex subunit Mic19;MICOS complex subunit MIC19		0.388972	0.226166	0.0812249	0.705027	0.163879	0.454439	-0.00192642	0.556366	NaN	-0.179511	3
P23528	CFL1	Cofilin-1		0.29857	-0.571239	0.438303	0.146347	0.562855	-2.08439	1.08858	-1.13156	0.499731	0.891316	5
P62834;P62835;P61224;Q99JI6;A6NIZ1	RAP1A	Ras-related protein Rap-1A;Ras-related protein Rap-1b;Ras-related protein Rap-1b-like protein		0.393458	0.216252	2.13945	2.77035	2.54302	2.55444	1.96866	2.84503	2.01208	2.31648	7
Q91VK4;Q9NQX7	ITM2C	Integral membrane protein 2C;CT-BRI3		0.462965	-0.166654	-0.375412	0.0391712	-0.38649	-0.145433	-0.350376	0.259385	-0.000896931	-0.10966	5
O08917;O75955	FLOT1	Flotillin-1		0.376231	-0.233855	0.716353	1.20103	0.961411	0.691209	0.919672	1.84771	0.794868	0.943162	14
Q6PHZ2;Q13557	CAMK2D	Calcium/calmodulin-dependent protein kinase type II subunit delta		0.445201	0.171391	1.39953	1.07713	1.32763	1.52764	0.761555	1.44715	1.242	1.19565	8
Q15005;Q9CYN2	SPCS2	Signal peptidase complex subunit 2		0.385492	0.216853	-0.318142	-0.273827	-0.41791	-0.660318	NaN	-0.116305	-0.820295	-0.966606	2
P70372;Q15717	ELAVL1	ELAV-like protein 1		0.337031	0.29424	-0.430346	0.659681	0.0442047	0.280514	-0.295919	0.539766	-0.873668	0.00691509	5
Q03135;P49817;P51637;P56539	CAV1	Caveolin-1		0.383386	0.212412	-0.454456	0.116214	-0.292268	-0.50601	-0.981677	-0.0781374	-0.622622	-0.303731	3
Q07020	RPL18	60S ribosomal protein L18		0.289078	-0.590612	4.56607	3.42824	5.43967	4.76286	5.90286	2.9373	5.5955	6.12364	5
P61981;P61982	YWHAG	14-3-3 protein gamma;14-3-3 protein gamma, N-terminally processed		0.359624	0.24036	1.5813	0.211441	0.683225	0.798405	0.682537	0.505804	0.646239	0.478354	4
P61158;Q99JY9;Q9P1U1;Q9C0K3;Q641P0	ACTR3	Actin-related protein 3		0.279682	0.716343	-0.0629725	-0.371029	-0.574506	1.70336	-2.57008	-1.58278	1.43289	0.549456	7
O14639;Q8K4G5	ABLIM1	Actin-binding LIM protein 1		0.272063	-0.913243	-2.63967	-1.18695	NaN	-5.51456	-3.04818	-1.57666	NaN	-1.97662	2
P49720;Q9R1P1	PSMB3	Proteasome subunit beta type-3		0.312693	0.354229	-1.69992	-0.542863	-1.84789	-2.10889	-1.85106	-2.26192	-2.50281	-1.00069	2
Q16181;O55131;Q6ZU15;Q9DA97	SEPT7	Septin-7		0.408674	0.1815	1.02234	1.55116	0.924568	0.922696	1.09096	1.18633	0.701948	0.715526	12
Q93050;Q9Z1G4	ATP6V0A1	V-type proton ATPase 116 kDa subunit a isoform 1		0.424144	0.168654	-1.04256	-1.20215	-1.3703	-1.84074	-1.6364	-1.45195	-1.52712	-1.5149	3
P62318;P62320	SNRPD3	Small nuclear ribonucleoprotein Sm D3		0.405562	-0.178161	-0.456845	-0.411657	-0.292192	-0.689822	0.0740423	-0.255895	-0.19303	-0.762989	2
P25101;Q61614	EDNRA	Endothelin-1 receptor		0.37031	-0.211568	-0.807484	-1.12385	-1.24231	-0.95931	-1.26888	-0.317175	-1.14469	-0.555938	2
P28074;O55234	PSMB5	Proteasome subunit beta type-5		0.303481	0.38146	-2.81627	-0.98028	-2.55039	-3.06292	-2.84614	-2.96358	-3.10133	-2.02465	3
Q8R464;Q8NFZ8	CADM4	Cell adhesion molecule 4		0.414535	0.168491	4.70782	4.58729	4.27633	4.55336	4.13902	4.81056	4.17114	4.33012	9
P13667	PDIA4	Protein disulfide-isomerase A4		0.312667	0.323818	0.507426	-0.192282	-0.155992	-1.31613	0.0204535	-0.804913	-0.691025	-0.97677	14
Q16352;P46660	INA	Alpha-internexin		0.293892	-0.400358	2.66354	1.7576	1.10249	0.580357	2.54158	2.51316	1.43308	1.21759	22
P61225;P61226	RAP2B	Ras-related protein Rap-2b		0.443284	0.150172	0.297619	0.27971	0.588117	0.570062	-0.0642548	0.432958	0.264156	0.501961	5
O14979;Q9Z130	HNRNPDL	Heterogeneous nuclear ribonucleoprotein D-like		0.394836	-0.17908	0.148081	0.721931	0.425817	0.350253	0.826862	0.83819	0.159763	0.537587	3
P62847;P62849	RPS24	40S ribosomal protein S24		0.588191	0.112446	3.39232	3.15049	3.46583	3.29958	3.12618	3.15464	3.19043	3.38718	6
P26640;Q9Z1Q9	VARS	Valine--tRNA ligase		0.321571	0.26811	-2.55499	-1.9345	-2.23772	-1.80748	-3.08841	-2.02945	NaN	-2.08749	2
Q921F2;Q13148	TARDBP	TAR DNA-binding protein 43		0.358714	0.205729	-0.865785	-0.0127754	-0.292419	-0.230752	-0.48968	-0.28379	-1.04359	-0.407584	3
Q9JIY5;O43464	HTRA2	Serine protease HTRA2, mitochondrial		0.277188	0.476339	-1.85784	0.0491858	-1.98898	-1.54285	-1.95444	-0.302094	-2.7998	-2.1895	3
Q8N283	ANKRD35	Ankyrin repeat domain-containing protein 35		0.283543	0.429796	NaN	-2.72751	-0.954715	-2.14473	-2.61416	-2.67597	-2.93188	-1.26643	3
Q8K2A1;Q9UBP9	GULP1	PTB domain-containing engulfment adapter protein 1		0.325479	0.248952	-0.906568	-0.737453	-0.185683	-0.586781	-1.12653	-0.0610027	-1.38226	-0.8425	5
A2APV2;Q96PY5;Q8IVF7;Q6ZPF4	FMNL2	Formin-like protein 2		0.303661	0.296451	-2.75645	-2.36282	-1.48046	-1.52338	-2.17714	-2.08459	-3.09924	-1.94793	4
P16949;P54227	STMN1	Stathmin		0.304923	0.293858	1.856	0.78671	0.629888	0.0591946	0.857426	0.258806	0.743845	0.296287	3
O00629;O35343;O00505;O35344	KPNA4	Importin subunit alpha-3		0.274145	0.479797	-1.9848	-1.5078	-0.93292	-1.61151	-1.10127	-1.28605	-3.57984	NaN	3
P31944	CASP14	Caspase-14;Caspase-14 subunit p17, mature form;Caspase-14 subunit p10, mature form;Caspase-14 subunit p20, intermediate form;Caspase-14 subunit p8, intermediate form		0.315561	0.267535	0.394896	1.21743	-0.190409	0.420234	0.583717	-0.332493	0.036077	0.484704	7
P83731;Q8BP67	RPL24	60S ribosomal protein L24		0.441081	0.143095	3.45285	3.64281	3.46111	3.30614	3.27127	2.99498	3.42887	3.59541	3
P01040	CSTA	Cystatin-A;Cystatin-A, N-terminally processed		0.265286	-0.534392	-0.944807	-0.295614	-1.14178	-2.82532	0.282749	-2.07612	-1.61457	0.337987	5
Q8TDN6;Q9DCA5	BRIX1	Ribosome biogenesis protein BRX1 homolog		0.374956	0.16966	-1.1771	-1.03452	-0.736305	-1.10658	NaN	-1.3079	-1.4263	-0.815653	3
O70152;O60762	DPM1	Dolichol-phosphate mannosyltransferase subunit 1		0.296325	0.286783	-0.752643	-0.201722	-0.576259	1.01468	-0.621452	-0.422906	-0.332381	-0.286339	6
O88572;O75581;O75197;Q91VN0	LRP6	Low-density lipoprotein receptor-related protein 6		0.373216	-0.165432	-0.172072	-0.469884	-0.881141	-0.520339	-0.508484	0.00362206	-0.324574	-0.55227	15
Q9NZI8;O88477	IGF2BP1	Insulin-like growth factor 2 mRNA-binding protein 1		0.266767	-0.416967	-2.34528	-3.30172	-1.43518	-2.45789	-1.86303	-3.42112	-0.985841	-1.60223	2
O00571;Q62167;Q62095;P16381;O15523;Q9NQI0;Q61496	DDX3X	ATP-dependent RNA helicase DDX3X;ATP-dependent RNA helicase DDX3Y;Putative ATP-dependent RNA helicase Pl10		0.48975	0.115739	0.631852	0.510231	0.484126	0.622255	0.258125	0.711098	0.326101	0.490183	11
P35749;O08638	MYH11	Myosin-11		0.249737	0.584114	-0.0543714	-1.29669	-0.716535	1.16616	-2.50457	-1.71769	0.977946	0.00641823	17
P25311	AZGP1	Zinc-alpha-2-glycoprotein		0.27555	-0.325298	-0.365403	0.810034	-0.175159	-1.00753	0.572931	-0.251836	-0.52026	0.762295	5
Q07076;P20073	ANXA7	Annexin A7		0.310643	0.221959	-0.600205	-0.538483	-1.77558	-1.19901	-1.10528	-1.4759	-1.24959	-1.17035	3
P61962;P61963	DCAF7	DDB1- and CUL4-associated factor 7		0.293802	-0.252184	-1.89222	-1.50804	-1.0888	-1.52583	-0.794545	-2.10718	-0.735898	-1.36854	2
Q9JLM8;O15075	DCLK1	Serine/threonine-protein kinase DCLK1		0.346397	-0.165103	-1.06993	-0.639415	-1.59748	-0.927682	-0.940891	-0.776017	-0.917303	-0.939885	7
Q9BZI7	UPF3B	Regulator of nonsense transcripts 3B		0.330211	-0.182761	-1.84881	-2.3023	-1.98268	-2.68796	-1.97082	-2.33395	-1.65395	-2.13199	2
P60866;P60867	RPS20	40S ribosomal protein S20		0.326545	0.187793	-1.54219	-1.26059	-2.00604	-2.02598	-1.77658	-2.12899	NaN	-1.78391	3
P12532	CKMT1A	Creatine kinase U-type, mitochondrial		0.28545	-0.264165	1.25075	1.01507	0.43097	-0.410732	0.735191	1.14331	0.802862	0.661357	4
Q13424;Q61234	SNTA1	Alpha-1-syntrophin		0.286406	0.252301	-1.21383	-0.306974	-0.380674	-0.0274849	-1.24338	-0.0829372	-1.06744	-0.544416	2
Q9EP72;Q9NPA0	EMC7	ER membrane protein complex subunit 7		0.252848	0.418154	-1.91859	-0.469884	-1.70731	NaN	-1.57511	-0.572563	-2.69403	-2.29195	2
O43390	HNRNPR	Heterogeneous nuclear ribonucleoprotein R		0.302247	0.215706	1.29767	0.934077	0.538849	0.849174	0.520525	0.927674	0.0639968	1.24475	9
Q8BH44;Q9UQ03	CORO2B	Coronin-2B		0.28848	0.236047	-0.513744	0.53339	-0.0700274	-0.0428219	-0.519483	0.493767	-0.713024	-0.298653	4
Q61474;O43347	MSI1	RNA-binding protein Musashi homolog 1		0.246378	0.46458	-2.31842	-1.15773	-1.44758	-1.65629	-1.28927	-0.575285	-3.80463	-2.76915	4
P62241;P62242	RPS8	40S ribosomal protein S8		0.493744	0.105679	4.45244	4.19493	4.24907	4.16936	4.07045	4.00577	4.24621	4.32065	6
Q16555	DPYSL2	Dihydropyrimidinase-related protein 2		0.274403	-0.278333	2.79132	1.79695	1.63301	0.938755	2.27508	1.96327	2.40499	1.63002	19
Q9Y625;Q9R087	GPC6	Glypican-6;Secreted glypican-6		0.305411	-0.18739	0.147499	-0.845734	-0.417579	-0.372512	-0.496662	-0.104397	-0.361892	0.224185	5
P63151;Q6P1F6;Q9Y2T4;Q8BG02	PPP2R2A	Serine/threonine-protein phosphatase 2A 55 kDa regulatory subunit B alpha isoform		0.327952	0.164331	-0.604516	-1.31835	-0.734244	-0.890667	-1.14074	-1.41522	-0.745106	-0.904037	3
P61353;P61358	RPL27	60S ribosomal protein L27		0.350694	0.14521	1.2011	1.194	1.30908	1.37271	0.995471	0.695221	1.36931	1.43605	3
P62249;P14131	RPS16	40S ribosomal protein S16		0.37184	0.137913	1.68449	1.13164	1.01104	1.42973	1.20667	1.23163	1.25186	1.0151	2
E9PZ19;Q9UPX0	IGSF9B	Protein turtle homolog B		0.287222	0.215402	0.526365	0.47838	0.00278378	0.339048	-0.438411	0.932373	-0.012423	0.00343037	6
P80723	BASP1	Brain acid soluble protein 1		0.26605	-0.266885	1.57	0.693748	0.704165	-0.309554	1.27717	0.583251	1.06252	0.802951	8
P61204;P84077;P61205;P84078;Q8BSL7;P84085;P84084	ARF3	ADP-ribosylation factor 3;ADP-ribosylation factor 1;ADP-ribosylation factor 2;ADP-ribosylation factor 5		0.405039	0.12307	2.39575	1.90028	2.30154	2.12588	2.20404	1.84722	2.13943	2.04049	8
P62328	TMSB4X	Thymosin beta-4;Hematopoietic system regulatory peptide		0.287058	0.224481	-0.581451	-1.61943	-0.843102	-1.36843	-0.95338	NaN	-1.51263	-1.51674	2
Q9C005;Q99LT0	DPY30	Protein dpy-30 homolog		0.280533	0.224558	-1.24991	-1.31795	-0.310197	-1.26628	-1.02828	-1.73628	-1.53198	-0.746028	3
Q92820	GGH	Gamma-glutamyl hydrolase		0.266888	0.238156	-0.80771	-0.886852	-1.85012	-1.87165	-1.04107	-2.12618	-1.58583	-1.61586	4
Q9CR67;P57088	TMEM33	Transmembrane protein 33		0.331768	0.146799	-0.543151	-0.961726	-0.554454	-0.451675	-1.21682	-0.588211	-0.711764	-0.581408	2
O15431;Q8K211	SLC31A1	High affinity copper uptake protein 1		0.293915	-0.183158	0.0548825	-0.672437	-0.751757	NaN	-0.223073	-0.0174723	-0.257456	-0.595114	2
P61586;P08134;Q9QUI0;Q62159;P62745;P62746	RHOA	Transforming protein RhoA;Rho-related GTP-binding protein RhoC;Rho-related GTP-binding protein RhoB		0.361281	-0.127795	1.1423	0.798313	1.21278	1.21056	1.24035	0.988609	1.1135	1.53267	2
Q15291;Q8BX09	RBBP5	Retinoblastoma-binding protein 5		0.235375	0.41773	-1.65975	-1.78833	-0.364004	-0.836426	-0.592832	-3.42721	-1.2854	-1.01399	2
O35464;Q9H2E6	SEMA6A	Semaphorin-6A		0.293515	0.181027	-0.457642	-0.562698	-0.996475	-0.595409	-1.11827	-0.197041	-1.21118	-0.809839	7
P61088;P61089;Q5JXB2	UBE2N	Ubiquitin-conjugating enzyme E2 N;Putative ubiquitin-conjugating enzyme E2 N-like		0.244933	-0.324012	-1.31009	-3.04485	NaN	-2.32304	-1.7603	-2.18577	NaN	-1.75988	2
O08547;O75396	SEC22B	Vesicle-trafficking protein SEC22b		0.325861	0.153673	1.15696	1.76759	1.57596	1.60515	1.27003	1.74166	1.02008	1.4592	7
P14869;P05388;Q8NHW5	RPLP0	60S acidic ribosomal protein P0;60S acidic ribosomal protein P0-like		0.369954	0.126676	-0.48999	-0.628352	-0.00371933	-0.180465	-0.472253	-0.335433	-0.463217	-0.538327	6
Q9H461;Q61091	FZD8	Frizzled-8		0.303703	-0.175174	-1.19731	-1.28376	-1.61695	-1.34839	-1.50133	-0.551159	-1.50805	-1.18518	2
Q9D6Z1;O00567	NOP56	Nucleolar protein 56		0.273681	-0.230484	-2.00577	-1.27267	-1.66361	NaN	-0.878413	-1.13142	-1.95948	-1.69815	2
P62857;P62858	RPS28	40S ribosomal protein S28		0.257016	0.277187	-0.46057	-0.492793	0.208179	-0.522815	-1.76507	-0.462317	-0.220097	0.0707378	2
Q14240;P10630;P60842;P60843	EIF4A2	Eukaryotic initiation factor 4A-II;Eukaryotic initiation factor 4A-II, N-terminally processed;Eukaryotic initiation factor 4A-I		0.357793	0.126118	0.33042	0.426229	0.130502	0.348755	0.243068	-0.224178	0.340092	0.372452	6
P60202;P60201	PLP1	Myelin proteolipid protein		0.26366	-0.222776	0.57048	-0.273604	-0.797191	-0.742746	-0.183902	0.337948	-0.229986	-0.276019	2
Q78RX3;Q96EX1	SMIM12	Small integral membrane protein 12		0.28076	0.193239	-1.35001	-1.16957	-0.411554	-0.856584	-1.07018	-1.72059	-0.881086	-0.888809	2
P25705	ATP5A1	ATP synthase subunit alpha, mitochondrial		0.249285	-0.245048	-0.193604	-0.622001	-0.274035	-1.47837	-0.294559	-1.18976	-0.132129	0.0286264	22
Q14195;Q14117	DPYSL3	Dihydropyrimidinase-related protein 3		0.254156	-0.230365	3.41917	2.52196	2.56871	1.78281	3.01919	2.65933	3.11024	2.42535	21
Q91YH5;Q6DD88	ATL3	Atlastin-3		0.236019	0.294133	-1.44183	0.214252	-0.52743	0.191028	NaN	-0.421807	-1.13073	-0.502854	4
Q9JHS3;Q9Y2Q5	LAMTOR2	Ragulator complex protein LAMTOR2		0.248706	0.248406	-1.60099	-0.386774	-0.831927	-0.686845	-1.46426	-0.289327	-1.72562	-1.02095	3
Q92841;Q501J6	DDX17	Probable ATP-dependent RNA helicase DDX17		0.329222	0.129293	1.28914	1.84371	1.39342	1.39394	1.42129	1.56415	1.03442	1.38319	14
P36542	ATP5C1	ATP synthase subunit gamma, mitochondrial		0.280968	-0.170379	2.85691	2.44482	2.92194	2.17213	2.94566	2.23337	2.96012	2.93817	5
Q9Z0F8;P78536	ADAM17	Disintegrin and metalloproteinase domain-containing protein 17		0.283853	0.170202	1.68567	1.2197	1.10231	1.29294	0.769552	1.76933	1.01317	1.06776	7
P27487;P28843	DPP4	Dipeptidyl peptidase 4;Dipeptidyl peptidase 4 membrane form;Dipeptidyl peptidase 4 soluble form		0.341917	0.122581	-0.211198	-0.261912	-0.212694	-0.106384	0.0358467	-0.673419	-0.226382	-0.418559	4
P08670;P17661	VIM	Vimentin		0.234028	-0.286279	0.336002	-0.366426	0.777009	0.276909	0.919888	-0.60758	0.427466	1.42883	35
Q3UH99;Q6ZSJ9	SHISA6	Protein shisa-6 homolog		0.272964	0.176783	-0.286005	-0.553829	-0.496702	-0.00895882	-1.03114	0.0903816	-0.697974	-0.413893	5
O55187;O00257	CBX4	E3 SUMO-protein ligase CBX4		0.239706	-0.254819	NaN	-1.99853	-1.562	-2.9681	-1.3013	-2.11262	-2.19445	-2.0772	2
Q9CPR5;Q9P015	MRPL15	39S ribosomal protein L15, mitochondrial		0.232581	-0.286081	-2.43294	-1.17594	-0.196073	-1.30498	-1.46347	-0.622935	-1.13621	-0.742993	4
Q9NZU1;Q6RKD8	FLRT1	Leucine-rich repeat transmembrane protein FLRT1		0.268943	0.180349	-0.715299	-1.05813	-1.40596	NaN	NaN	-0.892079	-1.49093	-1.33743	2
P12273	PIP	Prolactin-inducible protein		0.226019	-0.301459	1.34665	0.176952	1.29527	0.299557	1.97943	0.535554	0.162743	1.64653	4
P11142;P63017	HSPA8	Heat shock cognate 71 kDa protein		0.510526	0.0821137	3.74727	3.92049	3.83758	3.74175	3.738	3.89771	3.6407	3.64222	23
O35954;O00562	PITPNM1	Membrane-associated phosphatidylinositol transfer protein 1		0.307321	0.133657	-1.78094	NaN	-1.40598	-1.93725	-2.02173	-1.90683	-1.54001	-1.8983	3
Q9NYQ7;Q91ZI0	CELSR3	Cadherin EGF LAG seven-pass G-type receptor 3		0.1953	-0.852299	-2.56141	NaN	-2.86931	-4.81115	0.657822	-4.82291	-1.32026	-4.76129	8
Q99ME9;Q9BZE4	GTPBP4	Nucleolar GTP-binding protein 1		0.247243	-0.204504	-2.40899	-2.69149	-1.33515	-1.73676	-1.73329	-1.96294	-2.13303	-1.52511	5
Q9BPX5;Q9D898	ARPC5L	Actin-related protein 2/3 complex subunit 5-like protein		0.201094	-0.536433	-2.70422	-2.64135	-2.75292	-0.216655	-3.31541	NaN	-0.618582	-0.693074	2
P61964;P61965	WDR5	WD repeat-containing protein 5		0.232252	0.239547	-1.64509	-1.08213	-0.418819	-0.40216	-1.05981	-1.96429	-0.678456	-0.803831	2
Q9CRD2;Q15006	EMC2	ER membrane protein complex subunit 2		0.234199	0.235524	-1.68328	-0.634254	-1.80886	-1.46842	-1.75263	-1.06317	NaN	-2.08688	3
P51513;Q9JKN6;Q9UNW9	NOVA1	RNA-binding protein Nova-1;RNA-binding protein Nova-2		0.194449	-0.695618	-2.34076	-3.50288	-1.63141	NaN	-0.460321	-4.59918	0.380778	-2.50555	4
Q96PK6;Q8C2Q3	RBM14	RNA-binding protein 14		0.308384	0.121313	-0.893085	-0.372143	-0.65129	-0.469646	-0.778241	-0.480321	-1.02574	-0.587118	4
O43155;Q8BLU0	FLRT2	Leucine-rich repeat transmembrane protein FLRT2		0.209611	-0.33816	-1.0075	-1.72694	-1.16021	-1.23388	-2.42721	-0.531252	-1.33295	0.515522	7
Q61656;P17844	DDX5	Probable ATP-dependent RNA helicase DDX5		0.271631	0.145313	-0.000257969	0.601648	0.0733318	0.171252	0.0516405	0.534988	-0.310119	-0.0117874	12
P35279;P20340;Q53S08;Q9H0N0	RAB6A	Ras-related protein Rab-6A		0.308691	0.118211	3.92803	3.83677	4.1272	4.08531	3.77334	3.50978	4.14417	4.07718	10
O95497	VNN1	Pantetheinase		0.277715	0.134792	-0.873803	-1.18821	-0.888228	-0.804232	-1.59417	-0.800075	-1.05354	-0.845862	2
P83111;Q9EP89	LACTB	Serine beta-lactamase-like protein LACTB, mitochondrial		0.210582	0.302993	-2.69345	-1.00807	-1.66829	-1.61473	-2.08967	-0.922346	-3.14426	-2.04023	2
Q13151	HNRNPA0	Heterogeneous nuclear ribonucleoprotein A0		0.222131	-0.233499	2.40175	2.21526	2.79708	2.36501	3.11968	1.49661	2.84638	3.25043	4
Q969G3;O54941	SMARCE1	SWI/SNF-related matrix-associated actin-dependent regulator of chromatin subfamily E member 1		0.194368	-0.429576	-3.57419	-4.28066	-1.62623	NaN	-3.10463	-3.55667	-2.85206	-1.40977	3
P07355;A6NMY6	ANXA2	Annexin A2;Putative annexin A2-like protein		0.224497	-0.213535	-0.128114	0.415302	-1.15675	-0.625407	0.14779	-0.474704	-0.471192	0.157276	18
Q9NZ94;Q8BYM5	NLGN3	Neuroligin-3		0.269999	-0.134465	3.24119	2.65155	2.65125	2.41299	2.73296	3.15216	2.91842	2.69129	11
Q02819;Q02818	NUCB1	Nucleobindin-1		0.279047	0.126394	-1.42647	-0.856822	-1.02706	-0.726043	-0.867832	-1.13418	-1.40693	-1.13303	4
Q9P035	HACD3	Very-long-chain (3R)-3-hydroxyacyl-CoA dehydratase 3		0.221264	0.205941	1.95923	1.29	1.12452	0.612741	1.69313	0.484334	1.03317	0.952098	4
P23819;P42262	GRIA2	Glutamate receptor 2		0.263517	-0.135118	0.722701	0.173796	0.428947	0.0178747	0.413929	0.401278	0.874213	0.194369	17
Q7TT36;Q8IWK6	GPR125	Probable G-protein coupled receptor 125		0.222055	-0.198157	-1.71549	-2.53975	-2.1287	-1.7797	NaN	-1.24353	-1.91387	-2.37086	3
Q9WTR5;P55290	CDH13	Cadherin-13		0.301967	-0.10766	1.34583	0.789699	1.10278	1.23545	1.05172	1.13757	1.46291	1.25219	5
Q99JY8;O14495	PPAP2B	Lipid phosphate phosphohydrolase 3		0.267928	0.126625	2.39256	2.28439	1.90663	2.16267	1.93257	2.55001	1.90946	1.84771	4
P35268;P67984	RPL22	60S ribosomal protein L22		0.264887	0.130739	0.848785	0.594257	0.256923	0.536057	-0.0104828	0.64861	0.375205	0.699734	3
Q9D2N4;Q9Y4J8;O60941;O70585	DTNA	Dystrobrevin alpha		0.235993	0.156863	-0.0888829	0.709882	0.225017	0.405009	-0.162322	0.763619	-0.0871825	0.109456	8
P59998;P59999	ARPC4	Actin-related protein 2/3 complex subunit 4		0.19075	0.345444	-1.52821	-1.85943	-1.45358	0.356955	-2.58303	-2.06078	-0.556563	-0.665673	4
Q6NZQ2;Q9H8H2	DDX31	Probable ATP-dependent RNA helicase DDX31		0.20184	-0.262556	-2.76757	-1.17012	-0.801825	NaN	-1.20037	-1.25728	-1.4697	-1.34178	4
Q71UI9;P0C0S5;Q3THW5;P0C0S6	H2AFV	Histone H2A.V;Histone H2A.Z		0.262518	0.127666	2.98492	3.90372	3.4776	3.38053	3.28175	3.48466	3.167	3.30269	3
P22087;P35550	FBL	rRNA 2-O-methyltransferase fibrillarin		0.26976	-0.118445	-0.316053	0.090929	-0.000742912	-0.268465	-0.344955	-0.00983524	-0.0559993	0.390238	4
Q923Z0;Q9NZH0	GPRC5B	G-protein coupled receptor family C group 5 member B		0.217303	-0.178452	-1.32372	-2.02371	-2.21093	-1.86828	-2.46148	-1.31064	-1.36878	-1.57193	4
P07437;P99024	TUBB	Tubulin beta chain;Tubulin beta-5 chain		0.218307	-0.168414	2.88566	2.03459	2.66166	2.18911	2.98082	1.99656	2.98194	2.48535	16
Q9GZZ8	LACRT	Extracellular glycoprotein lacritin		0.204132	0.218674	-0.0916991	-1.78479	-0.566323	-0.381471	-1.19501	-1.23571	-0.352125	-0.916122	2
Q9CQV7;Q96DA6	DNAJC19	Mitochondrial import inner membrane translocase subunit TIM14		0.221733	-0.163504	1.99091	2.37698	2.92879	2.38967	2.53847	2.07918	3.17121	2.5515	6
Q7TNR9;Q9NR80;Q96N96;O43307;Q5DU57;Q3UTH8	ARHGEF4	Rho guanine nucleotide exchange factor 4		0.245185	-0.133939	1.17316	1.59224	1.96842	1.75687	2.02264	1.3532	1.75953	1.89108	7
Q9EQ20;Q02252	ALDH6A1	Methylmalonate-semialdehyde dehydrogenase [acylating], mitochondrial		0.175839	0.465058	NaN	-2.88204	-0.364881	-0.968682	-3.15068	-1.48037	NaN	-0.979723	4
Q80ZF8;O60242	BAI3	Brain-specific angiogenesis inhibitor 3		0.237374	0.141827	1.69541	1.14457	1.01227	1.12546	0.741976	1.54975	1.26743	0.851241	15
Q7TNC9;Q14642	INPP5A	Type I inositol 1,4,5-trisphosphate 5-phosphatase		0.186554	0.316317	-3.7528	-1.40381	NaN	-1.39847	-2.56582	-2.41943	-2.57445	-2.44567	2
O75223	GGCT	Gamma-glutamylcyclotransferase		0.21297	-0.183598	-0.729992	-0.267673	-0.786258	-1.41529	-0.251619	-0.976394	-1.11218	-0.124628	4
P82349;Q16585	SGCB	Beta-sarcoglycan		0.225068	0.153445	1.25367	0.609202	0.440171	1.0615	0.425575	1.2691	0.460865	0.59523	8
P17156;P54652	HSPA2	Heat shock-related 70 kDa protein 2		0.300946	0.0942221	1.19178	1.3789	1.10592	1.13323	0.871846	1.42802	1.06993	1.06314	15
P63208;Q9WTX5	SKP1	S-phase kinase-associated protein 1		0.306334	0.0931249	0.690599	0.571319	1.06989	0.959048	0.76434	0.677514	0.86446	0.612038	5
Q6NZL0;Q5TF21	SOGA3	Protein SOGA3		0.210854	-0.174493	-1.06385	-1.59832	-1.92926	-1.83021	-1.55392	-1.17374	-0.880142	-2.11587	3
Q811F1;Q5SVQ8	ZBTB41	Zinc finger and BTB domain-containing protein 41		0.191055	-0.241376	-1.81462	-2.08789	-0.836674	-1.43138	-0.538511	-2.38126	-0.770246	-1.51505	4
Q9Y5F9;Q9Y5F8;Q9Y5G6;Q9Y5F7;Q9Y5G9;Q9Y5G0	PCDHGB6	Protocadherin gamma-B6		0.237528	-0.128663	0.969055	0.418847	0.138286	0.114121	0.598476	0.45814	0.764366	0.33398	7
P62829;P62830	RPL23	60S ribosomal protein L23		0.244748	-0.117694	2.53574	2.14293	2.36108	2.68794	2.17578	2.86187	2.74563	2.4152	3
Q8IZS8;Q9Z1L5	CACNA2D3	Voltage-dependent calcium channel subunit alpha-2/delta-3;Voltage-dependent calcium channel subunit alpha-2-3;Voltage-dependent calcium channel subunit delta-3		0.220748	0.136906	0.632309	0.290555	0.29325	0.587752	-0.357311	0.686826	0.416895	0.509832	12
P08238;P11499;Q58FF7	HSP90AB1	Heat shock protein HSP 90-beta		0.257717	0.10546	0.543996	0.263161	0.723042	0.539876	0.610565	0.00544453	0.479785	0.552439	12
Q14118	DAG1	Dystroglycan;Alpha-dystroglycan;Beta-dystroglycan		0.259929	-0.103693	-1.28031	-1.78867	-1.51034	-1.60919	-1.0969	-1.43965	-1.5683	-1.66889	11
P62753;P62754	RPS6	40S ribosomal protein S6		0.209681	0.154366	5.84751	5.4776	6.09458	5.95552	5.67411	4.95672	6.02547	6.10144	9
P62873;P62874;Q9HAV0;P29387;P16520;Q61011	GNB1	Guanine nucleotide-binding protein G(I)/G(S)/G(T) subunit beta-1		0.290205	0.0887184	2.8657	3.20869	2.95098	2.68785	2.72637	3.02534	2.84967	2.75697	9
P12236	SLC25A6	ADP/ATP translocase 3;ADP/ATP translocase 3, N-terminally processed		0.178589	-0.261454	-0.056047	0.440612	0.000742912	-1.92078	0.00122547	-0.744623	-0.0742364	0.327973	11
Q14194;P97427	CRMP1	Dihydropyrimidinase-related protein 1		0.184712	-0.209519	1.91514	0.855174	1.21	0.187138	1.65908	0.757778	1.73823	0.850444	19
O75165	DNAJC13	DnaJ homolog subfamily C member 13		0.185265	0.2016	1.96491	1.45472	2.53652	2.40545	1.85451	0.916696	2.44908	2.33492	43
Q9BY67;Q8R5M8	CADM1	Cell adhesion molecule 1		0.219973	-0.125718	2.91803	2.25056	2.09288	2.47424	2.89886	2.69033	2.32193	2.32747	8
Q80WG5;Q8IWT6	LRRC8A	Volume-regulated anion channel subunit LRRC8A		0.290665	0.0837462	0.40789	0.0262537	-0.0471363	0.053627	-0.155222	0.132399	0.0275512	0.100922	12
O75911;O88876	DHRS3	Short-chain dehydrogenase/reductase 3		0.18074	0.207181	-1.71172	-1.02962	-0.293179	-0.239088	-1.3259	-1.08923	NaN	-0.661617	2
O96008	TOMM40	Mitochondrial import receptor subunit TOM40 homolog		0.152334	-0.776145	0.383466	-4.95987	-1.53261	NaN	-0.752551	-3.33985	NaN	0.311814	4
Q9JM76;O15145	ARPC3	Actin-related protein 2/3 complex subunit 3		0.166259	0.309229	-0.500539	-0.975679	NaN	0.725475	-1.49658	NaN	0.121804	-0.303654	4
Q9BVK6;Q99KF1	TMED9	Transmembrane emp24 domain-containing protein 9		0.235304	0.105331	2.56928	2.30132	2.54238	2.5163	2.71272	1.91807	2.53054	2.34663	2
O35927;Q9UQB3;Q99569;Q68FH0	CTNND2	Catenin delta-2		0.192034	0.161704	-0.852443	0.178963	-0.0410719	0.09025	-0.305767	0.281857	-0.844834	-0.402375	9
Q9CPP6;Q16718	NDUFA5	NADH dehydrogenase [ubiquinone] 1 alpha subcomplex subunit 5		0.185838	-0.179371	NaN	-2.96609	-1.90235	-2.46467	-1.96917	NaN	-2.17108	-2.65474	2
P47985;P0C7P4	UQCRFS1	Cytochrome b-c1 complex subunit Rieske, mitochondrial;Cytochrome b-c1 complex subunit 11;Putative cytochrome b-c1 complex subunit Rieske-like protein 1		0.168265	-0.276058	-1.8559	-2.7302	-3.4227	NaN	-2.41832	-1.52601	-2.0925	-3.53731	2
Q13509;Q9ERD7	TUBB3	Tubulin beta-3 chain		0.175706	-0.203211	2.44398	1.67893	2.12415	1.55434	2.90167	1.10103	2.62904	1.9825	15
Q32NY4;Q8NE01	CNNM3	Metal transporter CNNM3		0.236318	0.100692	1.00888	0.670728	0.443089	0.672433	0.254657	0.85909	0.594884	0.683728	14
Q96CW1;P84091	AP2M1	AP-2 complex subunit mu		0.27855	0.0812843	0.432864	0.454134	0.351527	0.38463	0.100679	0.643655	0.197532	0.356152	9
F8VPU2;Q9Y4F1	FARP1	FERM, RhoGEF and pleckstrin domain-containing protein 1		0.247579	-0.0945961	-0.570199	-0.0318756	-0.0861712	-0.30232	-0.0348444	0.0298567	-0.39868	-0.208513	10
Q80VQ0;J3QMK6;E9Q3E1	ALDH3B1	Aldehyde dehydrogenase family 3 member B1;Aldehyde dehydrogenase		0.187427	0.160492	-1.03739	-0.567427	0.0811367	0.0395517	-0.773445	-0.978752	-0.171071	-0.202824	6
Q02156;P16054	PRKCE	Protein kinase C epsilon type		0.231699	-0.101424	-2.43824	-2.55163	-1.95498	-2.23762	-2.29161	NaN	-2.29011	-2.00086	3
Q99KP6;Q9UMS4	PRPF19	Pre-mRNA-processing factor 19		0.15997	0.310301	-2.44076	-0.939749	-0.969794	NaN	-1.99348	-0.742195	-2.54554	NaN	2
Q9BPU6	DPYSL5	Dihydropyrimidinase-related protein 5		0.182497	-0.16747	1.48906	0.701818	0.75967	-0.00908279	1.20406	0.852122	1.16088	0.394281	9
P46087	NOP2	Probable 28S rRNA (cytosine(4447)-C(5))-methyltransferase		0.300846	-0.074193	-0.260121	-0.187095	0.0779142	-0.277769	-0.169983	0.0959969	-0.109896	-0.166416	4
P62424;P12970	RPL7A	60S ribosomal protein L7a		0.439992	-0.0576401	3.23934	3.01374	2.98367	3.06771	3.16384	3.12395	3.10347	3.14376	8
Q9JJK2;Q9NS86	LANCL2	LanC-like protein 2		0.237365	-0.0939782	-1.58029	-2.29043	-1.80198	-2.02563	-1.70249	-1.80676	-1.87508	-1.93809	2
Q15517;Q7TPC1	CDSN	Corneodesmosin		0.175163	-0.180443	1.50536	2.13623	0.809237	0.746849	1.43523	1.41195	0.978011	2.09425	2
P29508;P48594	SERPINB3	Serpin B3		0.173614	-0.172317	-0.801624	-1.27282	-1.67038	-1.61282	-1.58025	-1.87131	-0.526063	-0.690754	7
Q9CZ52;Q9H6X2	ANTXR1	Anthrax toxin receptor 1		0.182066	0.148185	1.17605	0.681536	0.282498	0.282541	-0.0179071	1.06903	0.21116	0.567603	7
P46459;P46460	NSF	Vesicle-fusing ATPase		0.227571	0.0915501	-0.482308	-0.479963	-0.602153	-0.904782	-0.59821	-0.471728	-0.701827	-1.06364	9
P62826;P62827;Q61820	RAN	GTP-binding nuclear protein Ran;GTP-binding nuclear protein Ran, testis-specific isoform		0.208951	-0.103118	1.21729	0.958288	1.3875	0.988995	1.44062	0.742938	1.44725	1.33373	6
P61254;Q9UNX3;P61255	RPL26	60S ribosomal protein L26;60S ribosomal protein L26-like 1		0.221752	0.0931568	1.95116	1.85633	1.66362	1.76402	1.50905	1.47604	1.72064	2.15677	4
Q68D91;Q8BL86	MBLAC2	Metallo-beta-lactamase domain-containing protein 2		0.190686	-0.120419	-0.175128	0.552248	0.497696	0	0.266687	0.215049	0.828966	0.0457878	4
Q9NR28	DIABLO	Diablo homolog, mitochondrial		0.15575	0.22718	-0.603437	-1.44422	-1.28422	-2.39068	-0.959607	-1.97548	-0.992585	-2.70361	3
P27348	YWHAQ	14-3-3 protein theta		0.173098	-0.144423	0.357363	-0.399689	0.0379457	-0.205603	0.912374	-0.0165148	-0.27054	-0.257611	6
P55288;P55287	CDH11	Cadherin-11		0.211276	-0.0953155	2.06108	1.60493	1.55278	1.75552	1.51433	2.15457	1.72998	1.95669	16
P61106;Q91V41	RAB14	Ras-related protein Rab-14		0.249345	0.0756764	2.67874	2.55831	2.91859	2.66433	2.52586	2.40661	2.8112	2.77359	9
P62750;P62751	RPL23A	60S ribosomal protein L23a		0.238284	0.0795999	4.27474	4.19952	4.38608	4.38225	4.12978	3.9172	4.44967	4.42753	10
Q92769;P70288;O15379;O88895	HDAC2	Histone deacetylase 2		0.203411	-0.0972233	3.37482	3.03744	3.71309	3.28044	3.54689	3.13698	3.73676	3.37405	11
P26043;P35241	RDX	Radixin		0.164046	0.158566	-2.45605	-1.35388	-1.80215	-1.63626	-1.86564	-1.23854	-2.62859	-2.14983	8
Q9NPH3;Q61730	IL1RAP	Interleukin-1 receptor accessory protein		0.180397	0.119683	-0.366816	-0.679311	-1.01951	-0.273444	-0.598122	-0.207558	-0.90261	-1.10953	6
P04075;P05064	ALDOA	Fructose-bisphosphate aldolase A		0.177517	0.117315	0.00193453	-0.472781	-0.487645	-1.15363	-0.350897	-0.780017	-0.724309	-0.726161	4
P04406	GAPDH	Glyceraldehyde-3-phosphate dehydrogenase		0.165594	0.138789	2.68065	3.25681	2.0931	1.89522	2.25541	2.26283	2.21016	2.64222	10
O08989;O14807	MRAS	Ras-related protein M-Ras		0.160497	0.154282	-0.282627	0.177007	0.426231	0.385668	-0.919873	0.063426	0.592719	0.35288	4
Q14204;Q9JHU4	DYNC1H1	Cytoplasmic dynein 1 heavy chain 1		0.160766	-0.148452	0.3316	-0.0891085	0.586757	0.113837	0.819343	-0.576694	0.721553	0.572692	33
Q01469	FABP5	Fatty acid-binding protein, epidermal		0.143293	-0.242206	1.15621	-0.483139	-0.2835	1.25906	-0.192744	0.10247	1.79492	0.912803	3
Q13867;Q8R016	BLMH	Bleomycin hydrolase		0.134603	-0.335888	-0.183897	1.88842	-0.204466	-1.59379	0.25265	1.50756	-1.34649	0.836104	8
Q9P2E7	PCDH10	Protocadherin-10		0.186094	-0.0994735	4.85172	4.24363	4.23372	4.35704	4.37143	4.94236	4.51349	4.25672	14
Q6PAL7;Q5TGY3	AHDC1	AT-hook DNA-binding motif-containing protein 1		0.174472	-0.109195	-1.38821	-0.731012	-0.405801	-1.31183	-1.00374	-0.713587	-0.856391	-0.826354	8
Q9Y294;Q9CQE6	ASF1A	Histone chaperone ASF1A		0.131754	0.337173	0.183283	-0.233814	1.81196	1.21099	0.801977	-1.82331	0.399751	2.24531	2
Q14574	DSC3	Desmocollin-3		0.132325	0.316067	NaN	-0.705731	-2.6983	-2.0662	-2.70465	-2.87753	NaN	-0.836243	4
P62244;P62245	RPS15A	40S ribosomal protein S15a		0.207947	0.0796754	0.575858	0.562273	0.516819	0.469065	0.350722	0.161662	0.421784	0.871144	2
Q14517	FAT1	Protocadherin Fat 1;Protocadherin Fat 1, nuclear form		0.180634	-0.0971663	-0.311882	-1.10707	-0.896388	-0.9682	-0.733313	-0.535267	-0.580036	-1.04626	6
P01111;P08556;P01116;P32883	NRAS	GTPase NRas;GTPase KRas;GTPase KRas, N-terminally processed		0.232562	0.0683169	1.19902	1.24318	1.3235	1.05561	1.05936	1.18597	1.39829	0.90442	5
Q78PY7;Q7KZF4	SND1	Staphylococcal nuclease domain-containing protein 1		0.207843	-0.0765047	2.82704	2.86129	3.34008	2.85237	3.08613	2.89936	3.24992	2.95139	38
Q13547;O09106	HDAC1	Histone deacetylase 1		0.193563	-0.0844951	2.30466	2.09381	2.57111	2.22447	2.20315	2.1359	2.75144	2.44154	11
P62960;P67809	YBX1	Nuclease-sensitive element-binding protein 1		0.13208	0.237158	2.74414	2.41562	4.37517	4.58191	3.65298	2.1723	3.93037	3.41257	11
Q6PIE5;P50993;Q9WV27;P54707;Q9Z1W8	ATP1A2	Sodium/potassium-transporting ATPase subunit alpha-2		0.185457	-0.0852776	3.53346	3.18395	2.81294	3.02665	3.38752	3.38433	3.12684	2.99942	35
Q9H8M9;Q91WM6	EVA1A	Protein eva-1 homolog A		0.169497	0.0967441	3.05949	2.51241	2.50502	2.44863	2.12758	2.91039	2.67653	2.42407	2
Q62425;O00483	NDUFA4	Cytochrome c oxidase subunit NDUFA4		0.319697	0.0496514	1.16256	1.08306	1.19801	1.15059	1.06902	1.00961	1.27897	1.03802	2
Q3TDN2;Q96CS3	FAF2	FAS-associated factor 2		0.16814	0.0966332	0.61939	0.526067	1.07961	0.898416	0.718869	0.182199	0.782886	1.053	8
P15655;P09038	FGF2	Fibroblast growth factor 2		0.196092	-0.0703299	0.826728	0.597877	0.257338	0.457627	0.670635	0.479413	0.78694	0.483901	4
Q92522	H1FX	Histone H1x		0.128284	-0.256745	1.64751	1.23785	2.82488	1.96066	3.30325	0.230177	2.70236	2.46208	4
Q5VWW1;Q9ESN4;Q8CFR0;Q7Z5L3	C1QL3	Complement C1q-like protein 3;Complement C1q-like protein 2		0.175921	0.0869749	-0.293578	-0.0950041	-0.270521	-0.385408	-0.570996	-0.216906	-0.707467	0.102958	2
P62879;P62880	GNB2	Guanine nucleotide-binding protein G(I)/G(S)/G(T) subunit beta-2		0.179615	0.0794418	-0.260353	0.0471048	0.0563431	0.047739	0.0644197	0.179919	-0.52026	-0.151011	8
Q9Z2I0;O95202	LETM1	LETM1 and EF-hand domain-containing protein 1, mitochondrial		0.159177	0.106058	-0.612977	-0.117165	0.61529	-0.0261679	-0.081871	-0.236381	-0.0532031	-0.193796	6
Q07079;P24593	IGFBP5	Insulin-like growth factor-binding protein 5		0.161108	0.107876	-0.300871	-0.336394	-0.534407	-0.985292	-0.122647	-0.650378	-0.696727	-1.11872	2
P62736;P68032;P68033;P62737;P68133;P63267;P68134;P63268	ACTA2	Actin, aortic smooth muscle;Actin, alpha cardiac muscle 1;Actin, alpha skeletal muscle;Actin, gamma-enteric smooth muscle		0.118081	0.363503	0.421636	-1.13285	0.289507	2.60553	-1.52646	-0.922226	1.07335	2.10515	17
O70309;P18084	ITGB5	Integrin beta-5		0.162966	0.0947638	3.59022	3.10207	3.12812	3.13762	2.61524	3.50918	3.30186	3.15271	17
O76062	TM7SF2	Delta(14)-sterol reductase		0.136682	-0.162742	-1.34878	-1.81163	-1.44839	-1.92123	-0.42911	-2.51302	-1.34913	-1.58779	2
Q9NWB6;Q3UL36	ARGLU1	Arginine and glutamate-rich protein 1		0.136924	-0.140593	-1.08149	-1.37485	-0.957959	-1.36869	-0.276494	-1.95911	-0.642695	-1.34232	2
Q07417;P16219	ACADS	Short-chain specific acyl-CoA dehydrogenase, mitochondrial		0.221506	0.0620954	-0.53238	-0.525861	-0.659384	-0.244697	-0.484692	-0.514855	-0.450813	-0.760343	5
P10599	TXN	Thioredoxin		0.13394	-0.150266	1.505	2.03444	0.3276	0.846642	1.65161	0.927939	1.04611	1.68908	2
Q8TAB3;Q80TF3	PCDH19	Protocadherin-19		0.114261	-0.42479	-1.27458	-2.39043	-4.50038	NaN	-0.377561	-3.12827	NaN	-3.38518	2
P84090;P84089	ERH	Enhancer of rudimentary homolog		0.131558	0.154742	-0.462791	1.38272	0.933997	0.79134	0.508351	0.637265	-0.034637	0.915321	2
P62851;P62852	RPS25	40S ribosomal protein S25		0.250222	-0.0527487	1.20046	1.13905	0.893242	0.905141	1.00414	1.07736	1.10035	1.16704	4
O60291;Q9D074	MGRN1	E3 ubiquitin-protein ligase MGRN1		0.153584	-0.0938551	0.269151	-0.434401	-0.40285	-0.590393	-0.525854	0.0738859	-0.030376	-0.300728	6
Q3TZZ7;A0FGR8	ESYT2	Extended synaptotagmin-2		0.113894	0.317109	NaN	-1.95525	-3.19397	-2.67657	NaN	-1.03758	-3.91148	-3.82806	4
A2AR50;Q5JS13	RALGPS1	Ras-specific guanine nucleotide-releasing factor RalGPS1		0.133637	-0.123915	-2.48592	-2.50382	-1.65312	-2.18901	-1.78101	-2.9453	-1.75877	-1.85112	2
P62316;P62317	SNRPD2	Small nuclear ribonucleoprotein Sm D2		0.145276	0.102392	-0.945552	-0.390798	-0.571651	-1.25857	-0.4219	-1.16552	-0.776381	-1.21234	2
Q9UM54	MYO6	Unconventional myosin-VI		0.135177	0.117201	-1.29939	-1.3699	-1.9898	-0.633315	-1.8923	-1.50887	-1.27444	-1.08561	7
Q9UN70	PCDHGC3	Protocadherin gamma-C3		0.148512	0.0906749	3.74004	3.18449	3.07165	3.37793	2.91921	3.76355	3.21445	3.11421	8
Q14257	RCN2	Reticulocalbin-2		0.121761	0.157891	0.520394	-0.272861	0.0562239	-1.38845	-0.0408955	-0.733679	0.0705419	-1.01223	7
P31943;O35737	HNRNPH1	Heterogeneous nuclear ribonucleoprotein H;Heterogeneous nuclear ribonucleoprotein H, N-terminally processed		0.174564	0.0680766	2.26185	2.73497	2.58304	2.55077	2.46365	2.69471	2.15102	2.54894	9
Q1KMD3	HNRNPUL2	Heterogeneous nuclear ribonucleoprotein U-like protein 2		0.120601	-0.143837	0.974122	1.57033	2.54344	2.57846	1.72936	1.6614	2.38954	2.4614	6
P81605	DCD	Dermcidin;Survival-promoting peptide;DCD-1		0.122066	-0.137611	3.29062	2.86163	3.03148	3.01443	4.27423	2.75021	2.38782	3.33634	6
Q5T2T1;Q8BVD5	MPP7	MAGUK p55 subfamily member 7		0.113633	-0.154272	-2.65357	-2.14549	-3.21751	-3.51804	-1.91074	-2.23804	-3.67095	-3.0978	2
Q9DCP2;Q99624	SLC38A3	Sodium-coupled neutral amino acid transporter 3		0.157428	0.064992	3.0553	2.68653	2.58882	2.82959	2.43307	3.00373	2.81885	2.64462	9
P42766;Q6ZWV7	RPL35	60S ribosomal protein L35		0.103959	0.240021	1.71128	1.83678	2.74604	2.59894	0.866447	0.379151	2.94347	3.74388	2
P11021	HSPA5	78 kDa glucose-regulated protein		0.108663	-0.176034	1.57839	0.735284	1.06986	-0.714272	1.20664	-0.101485	1.45185	0.816381	20
P62266;P62267	RPS23	40S ribosomal protein S23		0.168657	-0.0610118	3.1883	2.73488	3.2907	3.25685	3.05999	3.16128	3.31968	3.17383	4
P36895;P36894;O00238;P36898	BMPR1A	Bone morphogenetic protein receptor type-1A		0.141794	-0.0866559	0.82771	0.54266	0.404785	0.342745	0.255781	1.20269	0.558225	0.447822	5
Q9Y3U8;P47964	RPL36	60S ribosomal protein L36		0.147541	-0.0753722	3.5498	3.38559	3.67166	3.50587	3.8405	3.05712	3.82957	3.68722	3
P52907	CAPZA1	F-actin-capping protein subunit alpha-1		0.102487	0.278613	-1.5498	-2.42982	-3.03475	-1.13403	-3.26176	-4.3784	-0.577356	-1.04535	8
Q15334;Q80Y17	LLGL1	Lethal(2) giant larvae protein homolog 1		0.163679	0.0671692	-1.71177	-1.39893	-1.70929	-1.63785	-2.09692	-1.51608	-1.60098	-1.51253	2
Q02413;Q61495;Q7TSF1;Q7TSF0	DSG1	Desmoglein-1		0.120833	0.128353	2.23538	3.03076	1.28375	1.87015	1.87462	1.73718	1.86761	2.42721	18
O75530;Q921E6	EED	Polycomb protein EED		0.10773	0.190196	NaN	-2.07556	-0.699442	-2.09115	-2.1312	-2.88482	-1.31814	-0.914827	4
Q6K0P9;Q16666	PYHIN1	Pyrin and HIN domain-containing protein 1;Gamma-interferon-inducible protein 16		0.151055	0.077507	2.19649	2.16804	2.8057	2.78193	2.49721	2.56148	2.40982	2.17362	2
Q9DBH5;Q12907	LMAN2	Vesicular integral-membrane protein VIP36		0.151659	0.0722077	0.524751	0.437756	-0.00496197	0.222516	0.0547895	0.629339	0.0441804	0.162921	7
Q9H4M9;Q9WVK4;Q9QXY6;Q9NZN3	EHD1	EH domain-containing protein 1		0.139414	0.0876272	-1.35197	-0.440144	-0.870347	-0.96808	-0.599006	-1.15706	-1.26774	-0.95724	3
O08600;Q14249	ENDOG	Endonuclease G, mitochondrial		0.113675	0.167513	-2.98052	-1.54	-2.9193	-2.77171	-2.8918	-1.89907	NaN	-3.37031	2
Q15691;Q61166	MAPRE1	Microtubule-associated protein RP/EB family member 1		0.137042	-0.0784502	-0.921033	-1.3182	-1.15399	-1.7367	-0.855848	-1.43237	-1.14852	-1.37938	3
Q16795	NDUFA9	NADH dehydrogenase [ubiquinone] 1 alpha subcomplex subunit 9, mitochondrial		0.101925	-0.338388	-3.42349	-3.75566	-2.45302	NaN	-1.22348	-5.66031	-2.79143	-1.81414	5
P82347;Q92629	SGCD	Delta-sarcoglycan		0.144838	0.0784478	2.6155	2.20729	2.05426	1.98983	1.83479	2.55259	2.05	2.11572	6
Q86XK2;Q7TPD1	FBXO11	F-box only protein 11		0.124501	0.111988	-2.25801	-1.93961	-1.37782	-1.59656	-1.37888	-2.6726	-1.87552	-1.69295	2
Q14444;Q60865	CAPRIN1	Caprin-1		0.103781	-0.207245	-2.99985	-0.707336	-1.63241	-0.653617	-1.26705	-0.338698	-2.64141	-0.917066	3
Q99536;Q62465	VAT1	Synaptic vesicle membrane protein VAT-1 homolog		0.10181	0.347297	-0.527628	-0.43806	-1.13402	-4.80848	-1.78746	-2.50037	NaN	-1.9352	4
P41105;P46779	RPL28	60S ribosomal protein L28		0.151531	-0.0644531	4.91438	4.52858	4.67122	4.26655	4.68232	4.83473	4.71284	4.40866	6
Q6ZVX7;G3X9C2	NCCRP1	F-box only protein 50		0.103243	0.181902	-1.72903	-0.617278	-2.31483	-2.21657	-2.13501	-3.16903	-1.61785	-0.683414	2
O54833;P19784	CSNK2A2	Casein kinase II subunit alpha		0.112283	0.115937	-1.12995	-1.17428	-1.84532	-2.09788	-1.55491	-0.9595	-2.38866	-1.80811	5
P39038;P55283	CDH4	Cadherin-4		0.107134	0.133493	-1.42574	-1.76322	-2.11514	-1.20128	-2.36983	-0.844891	NaN	-2.06479	5
P78371	CCT2	T-complex protein 1 subunit beta		0.110035	-0.109093	-1.08957	-1.94826	-1.87772	-2.43004	-1.19595	-2.29544	-1.50343	-1.9144	10
Q80UG5;Q9UHD8	SEPT9	Septin-9		0.106709	0.126259	-1.30724	0.196178	-1.0018	-0.68744	-1.07842	-0.349422	NaN	-1.05117	8
Q6PDJ1;Q5VU97	CACHD1	VWFA and cache domain-containing protein 1		0.131753	0.0688667	2.2252	1.87421	1.72841	1.79107	1.43775	2.2327	1.85963	1.81335	23
P12931;P05480;P06239;P06240	SRC	Proto-oncogene tyrosine-protein kinase Src;Neuronal proto-oncogene tyrosine-protein kinase Src		0.140406	-0.0621586	-1.12361	-1.03049	NaN	-1.38088	-0.868364	-1.0301	-1.43537	-1.13084	3
P62701;P62702;P22090;Q8TD47	RPS4X	40S ribosomal protein S4, X isoform;40S ribosomal protein S4, Y isoform 1;40S ribosomal protein S4, Y isoform 2		0.164724	-0.0473328	1.70328	1.77052	1.70449	1.65041	1.68404	1.48192	1.89318	1.95888	5
Q09028;Q60972	RBBP4	Histone-binding protein RBBP4		0.129497	-0.0633078	2.46948	2.35096	2.92145	2.58781	2.50679	2.39492	3.02171	2.65952	7
Q9Z1Q2;O95870	ABHD16A	Abhydrolase domain-containing protein 16A		0.114267	0.0804325	-1.0531	-0.266785	-0.216646	NaN	-0.849421	-0.341412	-0.536438	-0.643166	2
Q6P5G0;P31152	MAPK4	Mitogen-activated protein kinase 4		0.187928	0.0412121	-1.30969	-1.39813	-1.18561	-1.39289	-1.36188	-1.46953	-1.16466	-1.45511	2
O15371;O70194	EIF3D	Eukaryotic translation initiation factor 3 subunit D		0.109442	-0.0806997	-2.35895	-1.78468	-2.24942	-2.45508	-2.56852	-1.66306	-2.47603	-1.81772	2
P09936;Q9R0P9	UCHL1	Ubiquitin carboxyl-terminal hydrolase isozyme L1		0.0971721	0.103946	-0.176951	-1.14394	-1.19664	-1.78874	-0.805721	-1.73908	-0.956938	-1.22032	4
Q6P5F7;Q9C0H2	TTYH3	Protein tweety homolog 3		0.0894925	-0.129397	-1.07808	-2.67868	NaN	-1.14816	-1.22362	-1.02894	-1.66461	-2.10514	2
P08708;P63276	RPS17	40S ribosomal protein S17		0.126634	0.0542512	3.16274	3.20036	3.33235	3.40044	2.97645	2.94223	3.49874	3.46146	6
P39019;Q9CZX8	RPS19	40S ribosomal protein S19		0.102776	-0.079421	-0.0702024	0.583879	-0.291434	-0.441351	0.483859	0.093399	-0.222414	-0.256269	4
P61978;P61979	HNRNPK	Heterogeneous nuclear ribonucleoprotein K		0.118979	0.058733	2.36415	3.14342	2.80198	2.76608	2.63435	2.96865	2.54225	2.69544	14
P47757;P47756	CAPZB	F-actin-capping protein subunit beta		0.0848934	0.154258	1.00174	0.450541	0.513743	2.45987	-0.0053196	0.353525	1.93677	1.52389	12
Q8N474;Q8C4U3	SFRP1	Secreted frizzled-related protein 1		0.0936657	-0.0889437	0.726254	0.13844	-0.278234	0.0501804	0.570654	0.735801	0.193334	-0.507374	2
Q60598;Q14247	CTTN	Src substrate cortactin		0.0919935	0.0960779	-2.66527	-1.01389	-1.92474	-1.59537	-2.21869	-1.81608	-1.47967	-2.06913	5
P61020;P61021	RAB5B	Ras-related protein Rab-5B		0.147313	0.0415356	-0.649148	-0.281875	-0.430621	-0.620664	-0.657999	-0.635122	-0.403504	-0.451825	6
P61313;Q9CZM2	RPL15	60S ribosomal protein L15		0.158147	-0.036397	4.80567	4.77954	5.0532	5.03459	4.90656	4.86152	4.95771	5.09279	6
Q66GT5;Q8WUK0	PTPMT1	Phosphatidylglycerophosphatase and protein-tyrosine phosphatase 1		0.13165	-0.0448922	NaN	-0.93504	-0.874882	-0.989811	NaN	-1.0808	-0.665183	-0.919072	2
P21802;P21803	FGFR2	Fibroblast growth factor receptor 2		0.0994116	-0.0637419	2.05803	1.48862	1.52981	1.47657	1.35882	2.20713	1.76401	1.47804	13
Q9JIW9;P11234	RALB	Ras-related protein Ral-B		0.103079	0.0601795	-1.57194	-0.938453	-1.48414	-1.20838	-1.2001	-1.21711	-1.83996	-1.18646	4
O75494;Q9R0U0;Q8WXF0	SRSF10	Serine/arginine-rich splicing factor 10		0.0933304	0.0730991	-1.59417	-1.09218	-1.2599	-1.26248	-1.77426	-0.654044	-1.29595	-1.77687	3
O70439;O15400	STX7	Syntaxin-7		0.106518	0.0558102	0.508968	0.436257	0.0519896	-0.00629616	0.147738	0.571463	0.164689	-0.116211	6
O08583;Q86V81;Q9JJW6	ALYREF	THO complex subunit 4		0.0841489	-0.122083	-1.01257	-0.172197	-2.41905	-1.34145	-1.21926	-0.534719	-1.70925	-0.993707	4
Q15233;Q99K48	NONO	Non-POU domain-containing octamer-binding protein		0.0911606	0.0749834	0.728008	1.54384	0.961411	1.01483	1.11031	1.01002	0.324873	1.50295	4
P07339	CTSD	Cathepsin D;Cathepsin D light chain;Cathepsin D heavy chain		0.0883524	-0.0748999	0.307871	1.0839	0.0885515	-0.28954	0.478886	0.0692663	0.535412	0.406818	6
Q04917;P68510	YWHAH	14-3-3 protein eta		0.106878	0.0489516	-0.58648	-0.958139	-0.62699	-1.23425	-0.77175	-1.05949	-0.780448	-0.989981	3
P54116;P27105	STOM	Erythrocyte band 7 integral membrane protein		0.0947856	0.0595188	1.09446	1.72184	1.21878	1.48967	1.10166	1.76027	0.957233	1.46751	7
Q8R3I2;Q6ZWT7	MBOAT2	Lysophospholipid acyltransferase 2		0.0906581	0.0612572	NaN	-2.29867	-3.06288	-2.66082	NaN	-2.54416	-2.84237	-2.81962	2
P61619;Q9H9S3;Q9JLR1;P61620	SEC61A1	Protein transport protein Sec61 subunit alpha isoform 1;Protein transport protein Sec61 subunit alpha isoform 2		0.0774456	0.0900476	-1.96585	-1.52875	-1.56838	-1.51884	-2.09507	-1.89611	-2.38937	-0.561457	2
P48678;P02545	LMNA	Prelamin-A/C;Lamin-A/C		0.0992379	-0.0480878	0.536187	1.07751	1.2956	0.868161	1.01113	1.19291	0.863579	0.902183	22
Q02543;P62717	RPL18A	60S ribosomal protein L18a		0.101191	0.0458274	2.03583	1.7796	1.43219	1.77761	1.549	2.02969	1.69234	1.57088	3
P84098;P84099	RPL19	60S ribosomal protein L19		0.0693431	-0.112499	3.67798	3.79602	4.38608	4.29564	4.19307	2.57794	4.9046	4.9301	6
Q8WUH6;Q9DAM7	TMEM263	Transmembrane protein 263		0.0637604	-0.250652	0.249258	-0.564606	1.11603	0.458301	1.54505	-3.29745	1.02689	2.98711	4
Q8CJH3;O43157	PLXNB1	Plexin-B1		0.0923099	0.0470889	1.84194	1.35444	1.5214	1.63603	1.1214	1.8672	1.62071	1.55616	27
Q96P63	SERPINB12	Serpin B12		0.0807027	0.0675571	0.95178	0.840215	0.124834	0.617205	0.655453	-0.0582438	0.558617	1.10798	6
Q00993;P30530	AXL	Tyrosine-protein kinase receptor UFO		0.0924985	-0.0447149	-0.0571876	-0.224809	-0.424044	-0.117033	-0.17531	0.224145	-0.543146	-0.149902	10
O43237;Q6PDL0	DYNC1LI2	Cytoplasmic dynein 1 light intermediate chain 2		0.0834748	-0.0510981	-0.62666	-1.15841	-1.63445	-1.44045	-1.11675	-1.10189	-1.22262	-1.21431	2
Q16576;Q60973	RBBP7	Histone-binding protein RBBP7		0.0788842	0.0508096	1.15812	1.41954	1.86899	1.48737	1.22288	1.17772	1.95685	1.37332	6
P62917;P62918	RPL8	60S ribosomal protein L8		0.0764143	0.0553565	4.31685	4.08909	4.67845	4.51939	4.07527	3.85692	4.82023	4.62994	5
Q9NUP9;O88952;Q8JZS0;O88951;O14910;Q9HAP6	LIN7C	Protein lin-7 homolog C		0.062484	-0.12126	-1.92863	0.856023	0.207	0.421614	0.151945	0.654269	-0.783535	0.0183668	6
O43143;O35286	DHX15	Pre-mRNA-splicing factor ATP-dependent RNA helicase DHX15		0.0805989	-0.0462611	-2.09039	-1.31996	-1.73019	-1.5184	-1.45506	-1.5345	-1.99151	-1.49282	3
Q08188;Q08189	TGM3	Protein-glutamine gamma-glutamyltransferase E;Protein-glutamine gamma-glutamyltransferase E 50 kDa catalytic chain;Protein-glutamine gamma-glutamyltransferase E 27 kDa non-catalytic chain		0.0616832	-0.0987263	0.662218	1.99258	-0.121367	-0.136537	0.916862	0.274475	0.248218	1.35224	14
P22735;Q9JLF6	TGM1	Protein-glutamine gamma-glutamyltransferase K		0.0633295	0.0878761	-0.187199	1.31359	-0.415512	-0.156857	-0.0931559	-0.00331211	-0.553644	0.852625	10
Q96HE7;Q8R180;Q86YB8;Q8R2E9	ERO1L	ERO1-like protein alpha		0.0639193	0.0754793	-0.311801	-0.362707	-1.44908	-1.91785	-0.759746	-1.0403	-1.19737	-1.34593	4
P35580;Q02566;Q5SX39;P12883;Q5SX40;Q91Z83;P13542;P12882;Q9UKX2;P13533;Q9Y623;P13535;P13541;P11055;Q9UKX3;A2AQP0	MYH10	Myosin-10		0.0540956	-0.189936	-0.057322	-1.54754	-0.341941	1.05857	-0.964496	-2.73096	1.51811	2.04885	92
P04083;P10107	ANXA1	Annexin A1		0.0626196	-0.0745259	-2.68687	-1.66972	-2.37519	-1.22455	-1.94673	-2.19752	NaN	-1.59942	3
P63092;P63094;Q5JWF2;Q6R0H7	GNAS	Guanine nucleotide-binding protein G(s) subunit alpha isoforms short;Guanine nucleotide-binding protein G(s) subunit alpha isoforms XLas		0.0771195	-0.0407894	0.426013	0.235968	0.902546	0.810081	0.643772	0.338796	0.716959	0.838237	10
Q8BGH2;Q9Y512	SAMM50	Sorting and assembly machinery component 50 homolog		0.0595252	-0.0943195	-2.2485	-0.701327	-1.73839	-1.41436	-1.16134	-0.766441	NaN	-2.36619	5
Q15365;P60335	PCBP1	Poly(rC)-binding protein 1		0.0936793	0.0311463	0.0463481	0.129928	0.120853	-0.0479708	0	0.239338	-0.276738	0.161973	3
Q9CQU0;O95881	TXNDC12	Thioredoxin domain-containing protein 12		0.05968	0.0925455	-2.61475	-0.398149	-1.75679	-1.42053	-1.40152	-1.14376	-2.5173	-1.49782	3
Q61029;Q61033;P42167;P42166	TMPO	Lamina-associated polypeptide 2, isoforms beta/delta/epsilon/gamma;Lamina-associated polypeptide 2, isoforms alpha/zeta;Lamina-associated polypeptide 2, isoforms beta/gamma;Thymopoietin;Thymopentin;Lamina-associated polypeptide 2, isoform alpha;Thymopoietin;Thymopentin		0.0644862	-0.0523376	-1.22303	-0.300072	-0.67749	-1.0196	-0.83332	-0.295116	-1.27269	-0.609715	6
Q922Q9;Q9BWS9	CHID1	Chitinase domain-containing protein 1		0.0568855	-0.0799026	NaN	-0.0343914	-1.07504	-0.655557	0.064476	0.00481606	-1.46451	-0.638492	5
Q9Y4I1;Q99104;Q9NQX4;Q9ULV0;P21271	MYO5A	Unconventional myosin-Va		0.0533591	-0.146035	0.0332294	-2.03744	-1.32434	0.411044	-1.59883	-2.01297	1.38311	-0.104683	31
Q9DC28;P49674;P48730;Q9JMK2	CSNK1D	Casein kinase I isoform delta;Casein kinase I isoform epsilon		0.0534055	0.0579329	-1.69621	-0.433488	NaN	-0.587798	-1.18225	-0.618863	-1.25426	-0.799694	2
P29966	MARCKS	Myristoylated alanine-rich C-kinase substrate		0.0499244	-0.0806763	0.0470347	-0.42249	-0.378821	-1.70326	0.585936	-1.42078	-0.833482	-0.466505	3
O08599;P61764	STXBP1	Syntaxin-binding protein 1		0.0651298	-0.0376594	0.462618	-0.143128	-0.127373	-0.494336	0.121641	-0.0629768	-0.096334	-0.113912	8
Q96E17;P62823	RAB3C	Ras-related protein Rab-3C		0.0522551	-0.0634818	0.0834184	-0.573085	0.127614	-0.767908	0.503215	-1.08214	0.230464	-0.527575	3
Q8VCC9;Q9HCB6	SPON1	Spondin-1		0.0550986	-0.0540128	2.42115	2.50755	1.85063	1.66891	2.0581	2.93936	2.03789	1.62896	8
P61163;P61164;Q8R5C5	ACTR1A	Alpha-centractin		0.0656599	-0.0436394	-0.76498	-1.46013	-0.950401	-0.954527	-1.29413	-1.23824	-0.493847	-0.929262	3
Q04750;P11387	TOP1	DNA topoisomerase 1		0.0587172	0.0722737	-2.17557	-1.06223	-1.17859	NaN	-1.4645	-0.976022	-2.26048	-1.4766	3
P63328;Q08209;P16298;P48453	PPP3CA	Serine/threonine-protein phosphatase 2B catalytic subunit alpha isoform;Serine/threonine-protein phosphatase 2B catalytic subunit beta isoform		0.0525823	0.103028	-0.787523	-0.961606	-2.99039	-3.02207	-2.4708	-1.13848	-2.1963	-2.36812	3
Q15286;Q6PHN9	RAB35	Ras-related protein Rab-35		0.0682367	-0.0333724	2.76574	2.58242	3.20466	2.91667	2.81668	2.61587	3.06079	3.10966	8
Q8VI56;O75096	LRP4	Low-density lipoprotein receptor-related protein 4		0.0597951	-0.0472319	0.691798	0.552374	0.460697	0.609151	0.196419	1.43368	0.419725	0.453122	20
P62995;P62996	TRA2B	Transformer-2 protein homolog beta		0.068649	0.0461421	-0.697298	-0.254561	-0.269625	-0.503651	-0.780544	0.13142	-0.784638	-0.475941	2
A2RRP1	NBAS	Neuroblastoma-amplified sequence		0.0596807	-0.0479069	0.976026	0.78703	1.61347	1.31432	1.36914	0.597486	1.60524	1.31061	15
Q13185;P23198;P83916;P83917	CBX3	Chromobox protein homolog 3		0.0630901	0.0622592	-1.51956	-0.558347	-0.778696	-0.822525	-0.683168	-0.77289	-1.82376	-0.648343	3
P46821;P14873	MAP1B	Microtubule-associated protein 1B;MAP1B heavy chain;MAP1 light chain LC1		0.053315	-0.0619276	2.49019	1.79188	1.6099	0.669532	1.91901	1.72071	1.9304	1.2391	43
P17987;P11983	TCP1	T-complex protein 1 subunit alpha		0.0632181	-0.0438557	-0.417449	-1.1342	-0.418985	-0.397121	-0.302958	-1.03371	-0.35458	-0.501085	11
Q8K0D7;O00258	WRB	Tail-anchored protein insertion receptor WRB		0.0760056	0.038299	-2.46864	-2.35745	NaN	-2.55207	-2.81522	-2.42037	-2.62393	-2.13122	2
Q9D7S9;Q9NZZ3	CHMP5	Charged multivesicular body protein 5		0.0569305	0.057839	NaN	-0.461058	-0.0927591	-0.413601	-0.831346	-0.780017	-0.327869	0.417985	2
Q92581	SLC9A6	Sodium/hydrogen exchanger 6		0.0559886	-0.0656502	-0.561317	-0.628732	-1.51059	-1.72688	-1.62276	-0.419107	-1.41617	-0.70687	2
Q14498;Q8VH51	RBM39	RNA-binding protein 39		0.0662876	-0.0399714	-0.686458	-1.13298	-0.454772	-0.535794	-0.996037	-0.843759	-0.435824	-0.374502	3
Q07812;Q07813	BAX	Apoptosis regulator BAX		0.048877	-0.0664934	-0.99755	-1.55755	-1.71095	-2.09846	-0.650743	NaN	-1.695	-2.22816	3
Q9BTU6;Q2TBE6	PI4K2A	Phosphatidylinositol 4-kinase type 2-alpha		0.0491005	-0.0620697	-2.09794	-1.19594	-1.46657	-1.68782	-2.42909	-1.18316	-1.95632	-0.631413	5
Q9CQ56;Q9NZ43	USE1	Vesicle transport protein USE1		0.0544042	-0.0453298	-0.5335	-0.197206	0.469042	0.129237	0.0911245	-0.562566	0.352846	0.167488	5
P0CG48;P0CG50;P0CG47;P0CG49;P62979;P62987;P62983;P62984	UBC	Polyubiquitin-C;Ubiquitin;Polyubiquitin-C;Ubiquitin;Ubiquitin-related 1;Ubiquitin-related 2;Polyubiquitin-B;Ubiquitin;Ubiquitin-40S ribosomal protein S27a;Ubiquitin;40S ribosomal protein S27a;Ubiquitin-60S ribosomal protein L40;Ubiquitin;60S ribosomal protein L40		0.0592956	0.0322485	5.13054	5.36067	4.79993	4.91406	5.37708	5.09964	4.67891	4.92056	3
Q0VEE6;Q2TB10	ZNF800	Zinc finger protein 800		0.0584322	-0.0323031	0.351256	0.457674	1.05956	0.674634	0.794898	0.395203	0.918763	0.563468	9
Q8K0L9;Q9HC78	ZBTB20	Zinc finger and BTB domain-containing protein 20		0.0615956	0.0302017	0.498182	0.601162	0.802828	0.349722	0.459284	0.960117	0.396103	0.315582	12
O14531	DPYSL4	Dihydropyrimidinase-related protein 4		0.0465511	-0.0643151	-0.759945	-2.10746	-1.52659	-2.81012	-1.62954	-2.17153	-1.20529	-1.94051	4
P15924	DSP	Desmoplakin		0.0480521	0.057229	2.07689	2.40684	1.68336	2.1739	1.78438	1.05717	2.82429	2.44624	40
P97300;Q9Y639	NPTN	Neuroplastin		0.0545417	0.0327663	4.24429	4.22853	3.85689	4.20926	3.71503	4.57522	3.89151	4.22615	3
P63000;P63001	RAC1	Ras-related C3 botulinum toxin substrate 1		0.0831202	-0.0181909	3.61781	3.42183	3.59657	3.52569	3.60937	3.54801	3.69392	3.38336	4
P63165;P63166;G2XKQ0	SUMO1	Small ubiquitin-related modifier 1;Small ubiquitin-related modifier		0.0449507	-0.0403926	-2.78196	-2.66665	-1.547	-2.12869	-2.00082	-2.58545	-2.32129	-2.05518	2
P62280;P62281	RPS11	40S ribosomal protein S11		0.0565348	0.0231826	-0.0424943	-0.337947	-0.163809	0.0331249	-0.448567	-0.0786037	-0.201627	0.124943	3
Q8CGM1;O60241	BAI2	Brain-specific angiogenesis inhibitor 2		0.045261	0.0266199	0.882284	0.668835	0.104879	0.519395	0.385846	0.720464	0.727024	0.235579	11
Q8BGF6;Q8IZ81	ELMOD2	ELMO domain-containing protein 2		0.0406595	0.0350637	-2.27025	-2.73756	-2.28546	NaN	NaN	-2.94807	-2.34148	-2.10891	2
P16092;P11362	FGFR1	Fibroblast growth factor receptor 1		0.0442958	-0.025177	2.88304	2.45	2.38119	2.33028	2.2984	2.97756	2.49562	2.37363	12
Q13627;Q61214;Q9Y463;Q9Z188	DYRK1A	Dual specificity tyrosine-phosphorylation-regulated kinase 1A		0.0283792	-0.0961876	NaN	-1.96568	-0.762115	-3.56203	-1.02246	-4.22151	-0.752646	-2.00507	3
O09118;O95631	NTN1	Netrin-1		0.0321965	0.0308144	-0.191908	-0.519768	-0.589055	-0.254436	-1.27057	0.233612	-0.22391	-0.417558	5
P35080;Q9JJV2	PFN2	Profilin-2		0.0432363	0.0149331	0.300975	0.159669	0.0785599	-0.0532017	0.38464	0.0283737	0.052053	-0.0387964	2
Q8BHE4;Q6UXF1	TMEM108	Transmembrane protein 108		0.0297331	-0.0316708	-0.526885	-1.21365	-0.717552	-0.240179	NaN	-0.00274277	-0.889966	-1.03598	2
P34932;Q61316	HSPA4	Heat shock 70 kDa protein 4		0.0285772	0.0434679	-1.57277	-0.342616	-0.605824	-1.48955	-0.478174	-0.757355	-1.90295	NaN	2
Q61851;P22607;P22455;Q03142	FGFR3	Fibroblast growth factor receptor 3		0.0309026	0.0249891	0.751538	0.44802	0.0775623	0.192699	-0.00701904	1.02153	0.281766	0.0735884	11
P00387	CYB5R3	NADH-cytochrome b5 reductase 3;NADH-cytochrome b5 reductase 3 membrane-bound form;NADH-cytochrome b5 reductase 3 soluble form		0.0248971	-0.0481687	1.50938	0.45081	1.82411	0.88517	1.85644	-0.537643	1.7593	1.78404	11
Q8TDD1	DDX54	ATP-dependent RNA helicase DDX54		0.0251359	-0.0426874	0.282262	0.10517	0.893409	0.872508	0.996027	-1.00041	0.849029	1.47945	16
P62993;Q60631	GRB2	Growth factor receptor-bound protein 2		0.0320457	-0.0208702	0.174105	0.0401278	-0.448253	-0.426622	-0.0654755	0.234309	-0.225782	-0.520213	4
Q9Z2E1;Q9UBB5	MBD2	Methyl-CpG-binding domain protein 2		0.028296	-0.0151157	1.71812	1.70169	2.24715	1.9218	1.9065	1.75634	2.28637	1.7	6
P35283;Q6IQ22	RAB12	Ras-related protein Rab-12		0.0347376	-0.0122807	-1.54028	-1.38449	-1.15772	-1.03403	-1.24877	-1.39619	-1.18488	-1.23755	5
P56385	ATP5I	ATP synthase subunit e, mitochondrial		0.0210089	0.0474513	0.340238	-0.492188	-1.45174	-2.3523	-0.785062	-0.529886	NaN	-1.7944	2
P05089;Q61176	ARG1	Arginase-1		0.0225909	0.0274861	0.124245	1.04285	-0.422549	-0.756208	-0.00772285	-0.410619	0.119269	0.177462	8
P52503;O75380	NDUFS6	NADH dehydrogenase [ubiquinone] iron-sulfur protein 6, mitochondrial		0.0214504	-0.0374692	-3.05396	-2.20218	-1.62697	-1.74611	-3.13235	NaN	-1.30718	-1.91997	2
Q99JG2;O60883	GPR37L1	Prosaposin receptor GPR37L1		0.0177135	0.0302634	1.87226	1.44213	1.29877	1.32131	2.68441	1.69017	-0.0438571	1.48269	3
Q925N0;Q8TD22	SFXN5	Sideroflexin-5		0.0313602	0.00882816	2.32464	2.28464	2.31491	2.31018	2.20505	2.58479	2.2456	2.16362	10
Q08554	DSC1	Desmocollin-1		0.0223896	0.0227275	1.16271	2.02689	0.461732	1.00015	0.954837	0.99026	1.13672	1.47876	10
P63011;P20336	RAB3A	Ras-related protein Rab-3A		0.0187765	0.0188482	0.139086	-0.00387383	0.335375	-0.754752	0.326449	-0.77149	0.182532	-0.0970488	5
Q9Z139;Q01973	ROR1	Tyrosine-protein kinase transmembrane receptor ROR1		0.0186148	0.029011	-0.50621	-0.803071	-1.42654	-0.329695	-1.7097	-0.572376	-1.32655	0.427071	5
Q15366;Q61990;P57721;P57722	PCBP2	Poly(rC)-binding protein 2;Poly(rC)-binding protein 3		0.0266134	-0.0109229	-0.160848	-0.366743	0.066371	0.154969	-0.255724	0.0512486	0.0685878	-0.126672	4
P62910;P62911	RPL32	60S ribosomal protein L32		0.0231655	0.0178261	4.25818	3.95106	4.38181	4.55276	4.44102	3.58195	4.54557	4.50397	5
P84075;P37235;P84074;Q91X97;P61601;P62748	HPCA	Neuron-specific calcium-binding protein hippocalcin;Hippocalcin-like protein 1;Neurocalcin-delta		0.0194286	-0.0250087	-1.56708	-2.95585	-2.74922	NaN	-2.4358	-1.87568	-2.86102	-2.42366	2
Q60930;P45880	VDAC2	Voltage-dependent anion-selective channel protein 2		0.0296	0.0111394	2.34065	2.66256	2.44295	2.3426	2.26576	2.73949	2.33964	2.39931	5
Q8VEM1;Q86XS8	RNF130	E3 ubiquitin-protein ligase RNF130		0.0214723	-0.0188389	-0.671686	-1.28289	-1.18759	-1.03214	-1.08422	-0.255444	-1.43877	-1.32051	2
P49006;P28667	MARCKSL1	MARCKS-related protein		0.0200532	-0.0219133	1.42527	0.550193	0.748399	0.14648	1.34907	0.105051	0.864953	0.638915	4
P04040	CAT	Catalase		0.0122235	0.0193045	-0.813141	0.535851	-1.77435	-1.31324	-0.894594	-0.989226	-1.21421	-0.344062	11
Q924W7;P78524	ST5	Suppression of tumorigenicity 5 protein		0.0148755	-0.0224298	-2.30455	NaN	-1.08341	-1.61826	NaN	-1.52543	-2.30882	-1.10468	2
Q8IV08	PLD3	Phospholipase D3		0.013096	0.0170282	-1.38342	-2.10797	-2.55376	NaN	NaN	-1.63324	-1.93827	-2.52472	2
O75342	ALOX12B	Arachidonate 12-lipoxygenase, 12R-type		0.0124676	0.0277346	-2.35218	-0.137303	-2.39248	-1.73176	-1.87674	-2.40376	NaN	-0.762989	5
Q9D6K8;Q9BWH2	FUNDC2	FUN14 domain-containing protein 2		0.0141846	0.0130174	-2.04933	-1.70856	-2.01135	-1.8484	NaN	-1.27397	-2.47917	-1.99914	3
Q13454;Q8BTV1	TUSC3	Tumor suppressor candidate 3		0.01212	-0.0105234	-1.96744	-1.27711	NaN	-1.7278	-1.48673	-1.23326	-2.17348	-1.69423	2
P62304;P62305	SNRPE	Small nuclear ribonucleoprotein E		0.0114939	0.0100393	-1.15775	-0.581245	-1.0618	-1.21594	-0.831969	-0.413219	-1.19778	-1.61391	2
P01027;CON__Q2UVX4	C3	Complement C3;Complement C3 beta chain;C3-beta-c;Complement C3 alpha chain;C3a anaphylatoxin;Acylation stimulating protein;Complement C3b alpha chain;Complement C3c alpha chain fragment 1;Complement C3dg fragment;Complement C3g fragment;Complement C3d fragment;Complement C3f fragment;Complement C3c alpha chain fragment 2		0.0126539	0.0307125	-2.80518	-0.330895	-1.48374	-0.0288668	-1.5456	-0.432063	NaN	-1.60099	13
Q8NFH5;Q8R4R6	NUP35	Nucleoporin NUP53		0.00948701	-0.026869	NaN	-1.78678	-4.60407	-2.47375	-3.38704	-1.60367	-4.06146	-2.65982	2
Q9Y265;P60122	RUVBL1	RuvB-like 1		0.0108828	0.00772166	-1.62827	-1.4049	-2.10124	-1.92356	-1.99171	-1.3131	-2.12658	-1.65747	4
P48047	ATP5O	ATP synthase subunit O, mitochondrial		0.00925646	-0.0146019	-0.63445	-1.36464	-2.18224	-2.87972	-1.24753	-2.26164	-1.72794	-1.76553	3
Q9Y277;Q60931	VDAC3	Voltage-dependent anion-selective channel protein 3		0.00908438	0.00540829	1.89002	2.23811	1.91217	1.97867	1.67155	2.52306	1.86961	1.93311	7
Q96QA5;Q9EST1;Q32M21;Q5Y4Y6	GSDMA	Gasdermin-A		0.00678415	-0.0241426	-1.83662	0.924168	-2.8429	-1.64373	-1.75094	-2.52538	NaN	0.299436	5
P49368;P80318	CCT3	T-complex protein 1 subunit gamma		0.00990208	-0.00524139	-0.447752	-0.927423	-0.426122	-0.544392	-0.553506	-0.944984	-0.296044	-0.530189	5
P62854;P62855;Q5JNZ5	RPS26	40S ribosomal protein S26;Putative 40S ribosomal protein S26-like 1		0.00777359	0.0050931	2.93745	3.07723	3.23398	3.08487	3.11019	2.48629	3.47467	3.24201	2
O54724;Q6NZI2	PTRF	Polymerase I and transcript release factor		0.00686709	-0.00767279	3.36509	3.51735	3.5565	2.83339	3.29834	4.12604	3.39107	2.48758	13
Q02880;Q64511;P11388;Q01320	TOP2B	DNA topoisomerase 2-beta;DNA topoisomerase 2-alpha		0.0050903	0.0117604	-3.50927	-1.59128	-2.53097	NaN	NaN	-1.72432	-3.50103	-2.44146	2
O60264;Q91ZW3;P28370;Q6PGB8	SMARCA5	SWI/SNF-related matrix-associated actin-dependent regulator of chromatin subfamily A member 5		0.00559879	0.00354981	-1.84874	-1.95554	-1.06012	-1.64036	-1.57372	-1.50246	-1.83362	-1.60916	3
O08992;O00560	SDCBP	Syntenin-1		0.00637827	0.0030241	0.685352	0.259007	0.366397	0.308089	0.313313	0.586948	0.622373	0.0841131	6
Q01705;P46531	NOTCH1	Neurogenic locus notch homolog protein 1;Notch 1 extracellular truncation;Notch 1 intracellular domain		0.00446552	0.00274634	1.06882	0.862054	0.712085	0.835777	0.537509	1.41669	0.701829	0.811728	19
Q99880;Q64478;Q8CGP2;Q8CGP1;Q64525;Q64475;P10854;Q6ZWY9;Q93079;P10853;P57053;Q99879;Q5QNW6;P58876;P62807;O60814;Q99877;Q96A08;P70696;A0A2R8Y619	HIST1H2BL	Histone H2B type 1-L;Histone H2B type 1-H;Histone H2B type 1-P;Histone H2B type 1-K;Histone H2B type 2-B;Histone H2B type 1-B;Histone H2B type 1-M;Histone H2B type 1-C/E/G;Histone H2B type 1-F/J/L;Histone H2B type F-S;Histone H2B type 2-F;Histone H2B type 1-D;Histone H2B type 1-C/E/F/G/I;Histone H2B type 1-N;Histone H2B type 1-A		0.00359138	-0.00187349	7.21915	7.00889	7.64818	7.64429	7.4797	7.18397	7.4807	7.38363	6
Q3UHD6;Q96L92	SNX27	Sorting nexin-27		0.00345073	0.00247478	-1.58406	-1.35955	-1.96803	-2.09627	-1.82434	-1.28888	-1.81055	-2.09403	3
Q8K1Y2;O94806	PRKD3	Serine/threonine-protein kinase D3		0.00176166	-0.00710416	-4.61609	-2.51706	-0.60065	-0.251427	-1.1264	-4.00615	-2.8349	0.0106392	5
Q12965;O00160;E9Q634;P70248	MYO1E	Unconventional myosin-Ie;Unconventional myosin-If		0.000769128	-0.0015076	NaN	-3.19836	-3.5093	-3.23771	NaN	-2.14337	-4.31018	-3.48729	2
