# Supplementary material for: Loss of function of FIP200 in human pluripotent stem cell-derived neurons leads to axonal pathology and hyperactivity
Source: Transl Psychiatry. 2023 May 3;13:143. doi: 10.1038/s41398-023-02432-3 (PMC10156752; doi:10.1038/s41398-023-02432-3)
Supplement: Supplementary file 11 — Supplementary Table S3 [file 41398_2023_2432_MOESM11_ESM.xlsx]

## Sheet: Sheet1
Table S3. Gene ontology analysis of cellular components
Location	Uniprot ID	Symbol	Alias	HGNC
Plasma Membrane	O95477	ABCA1	ABC-1, ABC1, CERP, HDLCQTL13, HDLDT1	HGNC:29
Plasma Membrane	Q8N2K0	ABHD12	ABHD12A, BEM46L2, C20orf22, PHARC, dJ965G21.2	HGNC:15868
Plasma Membrane	Q9UKU0	ACSL6	ACS2, FACL6, LACS 6, LACS2, LACS5	HGNC:16496
Plasma Membrane	P12814	ACTN1	BDPLT15	HGNC:163
Plasma Membrane	O43707	ACTN4	ACTININ-4, FSGS, FSGS1	HGNC:166
Plasma Membrane	Q04771	ACVR1	ACTRI, ACVR1A, ACVRLK2, ALK2, FOP	HGNC:171
Plasma Membrane	Q13705	ACVR2B	ACTRIIB, ActR-IIB, HTX4	HGNC:174
Plasma Membrane	O14672	ADAM10	AD10, AD18, CD156c, CDw156, HsT18717	HGNC:188
Plasma Membrane	P78536	ADAM17	ADAM18, CD156B, CSVP, NISBD, NISBD1	HGNC:195
Plasma Membrane	O75077	ADAM23	MDC-3, MDC3	HGNC:202
Plasma Membrane	Q8IWK6	ADGRA3	GPR125, PGR21, TEM5L	HGNC:13839
Plasma Membrane	O14514	ADGRB1	BAI1, GDAIF	HGNC:943
Plasma Membrane	O60241	ADGRB2	BAI2	HGNC:944
Plasma Membrane	O60242	ADGRB3	BAI3	HGNC:945
Plasma Membrane	Q9Y653	ADGRG1	BFPP, BPPR, GPR56, TM7LN4, TM7XN1	HGNC:4512
Plasma Membrane	O94910	ADGRL1	CIRL1, CL1, DEDBANP, LEC2, LPHN1	HGNC:20973
Plasma Membrane	O95490	ADGRL2	CIRL2, CL2, LEC1, LPHH1, LPHN2	HGNC:18582
Plasma Membrane	P55196	AFDN	AF6, MLL-AF6, MLLT4, l-afadin	HGNC:7137
Plasma Membrane	O43865	AHCYL1	DCAL, IRBIT, PPP1R78, PRO0233, XPVKONA	HGNC:344
Plasma Membrane	Q09666	AHNAK	AHNAK1, AHNAKRS, PM227	HGNC:347
Plasma Membrane	Q13740	ALCAM	CD166, MEMD	HGNC:400
Plasma Membrane	Q9HCJ1	ANKH	ANK, CCAL2, CMDJ, CPPDD, HANK	HGNC:15492
Plasma Membrane	Q9H6X2	ANTXR1	ATR, GAPO, TEM8	HGNC:21014
Plasma Membrane	P04083	ANXA1	ANX1, LPC1	HGNC:533
Plasma Membrane	O95782	AP2A1	ADTAA, AP2-ALPHA, CLAPA1	HGNC:561
Plasma Membrane	O94973	AP2A2	ADTAB, CLAPA2, HIP-9, HIP9, HYPJ	HGNC:562
Plasma Membrane	P63010	AP2B1	ADTB2, AP105B, AP2-BETA, CLAPB1	HGNC:563
Plasma Membrane	Q96CW1	AP2M1	AP50, CLAPM1, MRD60, mu2	HGNC:564
Plasma Membrane	P53680	AP2S1	AP17, CLAPS2, FBH3, FBHOk, HHC3	HGNC:565
Plasma Membrane	P05067	APP	AAA, ABETA, ABPP, AD1, APPI	HGNC:620
Plasma Membrane	P55087	AQP4	MIWC, WCH4, hAQP4	HGNC:637
Plasma Membrane	P84085	ARF5		HGNC:658
Plasma Membrane	P62330	ARF6		HGNC:659
Plasma Membrane	Q9NR80	ARHGEF4	ASEF, ASEF1, GEF4, SMIM39, STM6	HGNC:684
Plasma Membrane	Q96BM9	ARL8A	ARL10B, GIE2	HGNC:25192
Plasma Membrane	O15144	ARPC2	ARC34, PNAS-139, PRO2446, p34-Arc	HGNC:705
Plasma Membrane	O14525	ASTN1	ASTN	HGNC:773
Plasma Membrane	Q8NBU5	ATAD1	AFDC1, FNP001, HKPX4, Msp1, THORASE	HGNC:25903
Plasma Membrane	Q5T9A4	ATAD3B	AAA-TOB3, TOB3	HGNC:24007
Plasma Membrane	P50993	ATP1A2	DEE98, FARIMPD, FHM2, MHP2	HGNC:800
Plasma Membrane	P13637	ATP1A3	AHC2, ATP1A1, CAPOS, DEE99, DYT12	HGNC:801
Plasma Membrane	P14415	ATP1B2	AMOG	HGNC:805
Plasma Membrane	P54709	ATP1B3	ATPB-3, CD298	HGNC:806
Plasma Membrane	P16615	ATP2A2	ATP2B, DAR, DD, SERCA2	HGNC:812
Plasma Membrane	Q16720	ATP2B3	CFAP39, CLA2, OPCA, PMCA3, PMCA3a	HGNC:816
Plasma Membrane	P25705	ATP5F1A	ATP5A, ATP5A1, ATP5AL2, ATPM, COXPD22	HGNC:823
Plasma Membrane	P48047	ATP5PO	ATP5O, ATPO, HMC08D05, OSCP	HGNC:850
Plasma Membrane	Q93050	ATP6V0A1	ATP6N1, ATP6N1A, DEE104, NEDEBA, Stv1	HGNC:865
Plasma Membrane	P61421	ATP6V0D1	ATP6D, ATP6DV, P39, VATX, VMA6	HGNC:13724
Plasma Membrane	Q9UI12	ATP6V1H	CGI-11, MSTP042, NBP1, SFD, SFDalpha	HGNC:18303
Plasma Membrane	Q9Y2Q0	ATP8A1	ATPASEII, ATPIA, ATPP2	HGNC:13531
Plasma Membrane	O75882	ATRN	DPPT-L, MGCA	HGNC:885
Plasma Membrane	P30530	AXL	ARK, JTK11, Tyro7, UFO	HGNC:905
Plasma Membrane	P25311	AZGP1	ZA2G, ZAG	HGNC:910
Plasma Membrane	P80723	BASP1	CAP-23, CAP23, NAP-22, NAP22	HGNC:957
Plasma Membrane	P50895	BCAM	AU, CD239, LU, MSK19	HGNC:6722
Plasma Membrane	P36894	BMPR1A	10q23del, ACVRLK3, ALK-3, ALK3, BMPR-1A	HGNC:1076
Plasma Membrane	Q13873	BMPR2	BMPR-II, BMPR3, BMR2, BRK-3, POVD1	HGNC:1078
Plasma Membrane	Q9BWV1	BOC	Boi, CDON2	HGNC:17173
Plasma Membrane	P35613	BSG	5F7, CD147, EMMPRIN, EMPRIN, HAb18G	HGNC:1116
Plasma Membrane	Q9BXJ0	C1QTNF5	CTRP5, MFRP	HGNC:14344
Plasma Membrane	P01024	C3	AHUS5, ARMD9, ASP, C3a, C3b	HGNC:1318
Plasma Membrane	Q5VU97	CACHD1		HGNC:29314
Plasma Membrane	P54289	CACNA2D1	CACNA2, CACNL2A, CCHL2A, DEE110, LINC01112	HGNC:1399
Plasma Membrane	Q8IZS8	CACNA2D3	HSA272268	HGNC:15460
Plasma Membrane	Q9BY67	CADM1	BL2, IGSF4, IGSF4A, NECL2, Necl-2	HGNC:5951
Plasma Membrane	Q8N126	CADM3	BIgR, CMT2FF, IGSF4B, NECL1, Necl-1	HGNC:17601
Plasma Membrane	P27797	CALR	CRT, HEL-S-99n, RO, SSA, cC1qR	HGNC:1455
Plasma Membrane	Q13557	CAMK2D	CAMKD	HGNC:1462
Plasma Membrane	Q01518	CAP1	CAP, CAP1-PEN	HGNC:20040
Plasma Membrane	O14936	CASK	CAGH39, CAMGUK, CMG, FGS4, LIN2	HGNC:1497
Plasma Membrane	P04040	CAT		HGNC:1516
Plasma Membrane	Q03135	CAV1	BSCL3, CGL3, LCCNS, MSTP085, PPH3	HGNC:1527
Plasma Membrane	Q6NZI2	CAVIN1	CAVIN, CGL4, FKSG13, PTRF, cavin-1	HGNC:9688
Plasma Membrane	Q8N350	CBARP	BARP, C19orf26, DOS	HGNC:28617
Plasma Membrane	P41217	CD200	MOX1, MOX2, MRC, OX-2	HGNC:7203
Plasma Membrane	Q5ZPR3	CD276	4Ig-B7-H3, B7-H3, B7H3, B7RP-2	HGNC:19137
Plasma Membrane	P14209	CD99	HBA71, MIC2, MIC2X, MIC2Y, MSK5X	HGNC:7082
Plasma Membrane	Q8TCZ2	CD99L2	CD99B, MIC2L1	HGNC:18237
Plasma Membrane	P60953	CDC42	CDC42Hs, G25K, TKS	HGNC:1736
Plasma Membrane	Q9Y6N8	CDH10		HGNC:1749
Plasma Membrane	P55287	CDH11	CAD11, CDHOB, ESWS, OB, OSF-4	HGNC:1750
Plasma Membrane	P55290	CDH13	CDHH, P105	HGNC:1753
Plasma Membrane	P55283	CDH4	CAD4, R-CAD, RCAD	HGNC:1763
Plasma Membrane	O14735	CDIPT	PIS, PIS1	HGNC:1769
Plasma Membrane	Q9NYQ7	CELSR3	ADGRC3, CDHF11, EGFL1, FMI1, HFMI1	HGNC:3230
Plasma Membrane	Q9UHN6	CEMIP2	TMEM2	HGNC:11869
Plasma Membrane	P23528	CFL1	CFL, HEL-S-15, cofilin	HGNC:1874
Plasma Membrane	Q9H444	CHMP4B	C20orf178, CHMP4A, CTPP3, CTRCT31, SNF7	HGNC:16171
Plasma Membrane	Q07065	CKAP4	CLIMP-63, CLIMP63, ERGIC-63, p63	HGNC:16991
Plasma Membrane	Q00610	CLTC	CHC, CHC17, CLH-17, CLTCL2, Hc	HGNC:2092
Plasma Membrane	Q9H8M5	CNNM2	ACDP2, HOMG6, HOMGSMR	HGNC:103
Plasma Membrane	Q8NE01	CNNM3	ACDP3	HGNC:104
Plasma Membrane	P21554	CNR1	CANN6, CB-R, CB1, CB1A, CB1K5	HGNC:2159
Plasma Membrane	P26992	CNTFR		HGNC:2170
Plasma Membrane	Q12860	CNTN1	F3, GP135, MYPCN	HGNC:2171
Plasma Membrane	Q02246	CNTN2	AXT, FAME5, TAG-1, TAX, TAX1	HGNC:2172
Plasma Membrane	P78357	CNTNAP1	CASPR, CHN3, CNTNAP, NRXN4, P190	HGNC:8011
Plasma Membrane	Q9UHC6	CNTNAP2	AUTS15, CASPR2, CDFE, NRXN4, PTHSL1	HGNC:13830
Plasma Membrane	P48730	CSNK1D	ASPS, CKI-delta, CKId, CKIdelta, FASPS2	HGNC:2452
Plasma Membrane	P19784	CSNK2A2	CK2A2, CK2alpha', CSNK2A1	HGNC:2459
Plasma Membrane	P67870	CSNK2B	CK2B, CK2N, CSK2B, Ckb1, Ckb2	HGNC:2460
Plasma Membrane	P01040	CSTA	AREI, PSS4, STF1, STFA	HGNC:2481
Plasma Membrane	O60716	CTNND1	BCDS2, CAS, CTNND, P120CAS, P120CTN	HGNC:2515
Plasma Membrane	Q9UQB3	CTNND2	GT24, NPRAP	HGNC:2516
Plasma Membrane	Q14247	CTTN	EMS1	HGNC:3338
Plasma Membrane	P78310	CXADR	CAR, CAR4/6, HCAR	HGNC:2559
Plasma Membrane	Q5VWQ8	DAB2IP	AF9Q34, AIP-1, AIP1, DIP1/2	HGNC:17294
Plasma Membrane	Q14118	DAG1	156DAG, A3a, AGRNR, DAG, LGMDR16	HGNC:2666
Plasma Membrane	P43146	DCC	CRC18, CRCR1, HGPPS2, IGDCC1, MRMV1	HGNC:2701
Plasma Membrane	O15075	DCLK1	CL1, CLICK1, DCAMKL1, DCDC3A, DCLK	HGNC:2700
Plasma Membrane	P39656	DDOST	AGER1, CDG1R, GATD6, OKSWcl45, OST	HGNC:2728
Plasma Membrane	P78524	DENND2B	HTS1, ST5, p126	HGNC:11350
Plasma Membrane	O75911	DHRS3	DD83.1, RDH17, Rsdr1, SDR1, SDR16C1	HGNC:17693
Plasma Membrane	Q9NR28	DIABLO	DFNA64, SMAC	HGNC:21528
Plasma Membrane	Q12959	DLG1	DLGH1, SAP-97, SAP97, hdlg	HGNC:2900
Plasma Membrane	P11532	DMD	BMD, CMD3B, DXS142, DXS164, DXS206	HGNC:2928
Plasma Membrane	O75165	DNAJC13	PARK21, RME8	HGNC:30343
Plasma Membrane	Q9H3Z4	DNAJC5	CLN4, CLN4B, CSP, DNAJC5A, NCL	HGNC:16235
Plasma Membrane	Q8WXX5	DNAJC9	HDJC9, JDD1, SB73	HGNC:19123
Plasma Membrane	Q8N608	DPP10	DPL2, DPPY, DPRP-3, DPRP3	HGNC:20823
Plasma Membrane	P27487	DPP4	ADABP, ADCP2, CD26, DPPIV, TP103	HGNC:3009
Plasma Membrane	P42658	DPP6	DPL1, DPPX, MRD33, VF2	HGNC:3010
Plasma Membrane	Q16555	DPYSL2	CRMP-2, CRMP2, DHPRP2, DRP-2, DRP2	HGNC:3014
Plasma Membrane	Q08554	DSC1	CDHF1, DG2/DG3	HGNC:3035
Plasma Membrane	Q14574	DSC3	CDHF3, DSC, DSC1, DSC2, DSC4	HGNC:3037
Plasma Membrane	Q02413	DSG1	CDHF4, DG1, DSG, EPKHE, EPKHIA	HGNC:3048
Plasma Membrane	P15924	DSP	DCWHKTA, DP	HGNC:3052
Plasma Membrane	Q9Y4J8	DTNA	D18S892E, DRP3, DTN, DTN-A, LVNC1	HGNC:3057
Plasma Membrane	O75923	DYSF	FER1L1, LGMD2B, LGMDR2, MMD1	HGNC:3097
Plasma Membrane	P25101	EDNRA	ET-A, ETA, ETA-R, ETAR, ETRA	HGNC:3179
Plasma Membrane	P24530	EDNRB	ABCDS, ET-B, ET-BR, ETB, ETB1	HGNC:3180
Plasma Membrane	Q15768	EFNB3	EFL6, EPLG8, LERK8	HGNC:3228
Plasma Membrane	Q9H4M9	EHD1	H-PAST, HPAST1, PAST, PAST1	HGNC:3242
Plasma Membrane	P06733	ENO1	ENO1L1, HEL-S-17, MPB1, NNE, PPH	HGNC:3350
Plasma Membrane	P11171	EPB41	4.1R, EL1, HE	HGNC:3377
Plasma Membrane	Q9H4G0	EPB41L1	4.1N, MRD11	HGNC:3378
Plasma Membrane	Q9Y2J2	EPB41L3	4.1B, DAL-1, DAL1	HGNC:3380
Plasma Membrane	Q9HCM4	EPB41L5	BE37, LULU, LULU1, YMO1, YRT	HGNC:19819
Plasma Membrane	P29317	EPHA2	ARCC2, CTPA, CTPP1, CTRCT6, ECK	HGNC:3386
Plasma Membrane	P29320	EPHA3	EK4, ETK, ETK1, HEK, HEK4	HGNC:3387
Plasma Membrane	P54756	EPHA5	CEK7, EHK-1, EHK1, EK7, HEK7	HGNC:3389
Plasma Membrane	P54762	EPHB1	ELK, EPHT2, Hek6, NET	HGNC:3392
Plasma Membrane	P54753	EPHB3	EK2, ETK2, HEK2, TYRO6	HGNC:3394
Plasma Membrane	P04626	ERBB2	CD340, HER-2, HER-2/neu, HER2, MLN 19	HGNC:3430
Plasma Membrane	O94905	ERLIN2	C8orf2, Erlin-2, NET32, SPFH2, SPG18	HGNC:1356
Plasma Membrane	A0FGR8	ESYT2	CHR2SYT, E-Syt2, FAM62B	HGNC:22211
Plasma Membrane	Q9H8M9	EVA1A	FAM176A, TMEM166	HGNC:25816
Plasma Membrane	Q01844	EWSR1	EWS, EWS-FLI1, bK984G1.4	HGNC:3508
Plasma Membrane	P15311	EZR	CVIL, CVL, HEL-S-105, VIL2	HGNC:12691
Plasma Membrane	Q01469	FABP5	E-FABP, EFABP, KFABP, PA-FABP, PAFABP	HGNC:3560
Plasma Membrane	Q9Y4F1	FARP1	CDEP, FARP1-IT1, GLCC1, PLEKHC2, PPP1R75	HGNC:3591
Plasma Membrane	Q14517	FAT1	CDHF7, CDHR8, FAT, ME5, hFat1	HGNC:3595
Plasma Membrane	Q8TDW7	FAT3	CDHF15, CDHR10, hFat3	HGNC:23112
Plasma Membrane	Q96AC1	FERMT2	KIND2, MIG2, PLEKHC1, UNC112, UNC112B	HGNC:15767
Plasma Membrane	P11362	FGFR1	BFGFR, CD331, CEK, ECCL, FGFBR	HGNC:3688
Plasma Membrane	P21802	FGFR2	BBDS, BEK, BFR-1, CD332, CEK3	HGNC:3689
Plasma Membrane	P22607	FGFR3	ACH, CD333, CEK2, HSFGFR3EX, JTK4	HGNC:3690
Plasma Membrane	Q13642	FHL1	FCMSU, FHL-1, FHL1A, FHL1B, FLH1A	HGNC:3702
Plasma Membrane	P21333	FLNA	ABP-280, ABPX, CSBS, CVD1, FGS2	HGNC:3754
Plasma Membrane	O75955	FLOT1		HGNC:3757
Plasma Membrane	Q14254	FLOT2	ECS-1, ECS1, ESA, ESA1, M17S1	HGNC:3758
Plasma Membrane	O43155	FLRT2		HGNC:3761
Plasma Membrane	Q9NZU0	FLRT3	HH21	HGNC:3762
Plasma Membrane	Q9P0K9	FRRS1L	C9orf4, CG-6, CG6, DEE37, EIEE37	HGNC:1362
Plasma Membrane	Q9H0Q3	FXYD6		HGNC:4030
Plasma Membrane	Q13467	FZD5	C2orf31, HFZ5	HGNC:4043
Plasma Membrane	Q9H461	FZD8	FZ-8, hFZ8	HGNC:4046
Plasma Membrane	Q9UBS5	GABBR1	GABABR1, GABBR1-3, GB1, GPRC3A	HGNC:4070
Plasma Membrane	O75899	GABBR2	DEE59, EIEE59, GABABR2, GPR51, GPRC3B	HGNC:4507
Plasma Membrane	P34903	GABRA3	EPILX2	HGNC:4077
Plasma Membrane	P28472	GABRB3	DEE43, ECA5, EIEE43	HGNC:4083
Plasma Membrane	P17677	GAP43	B-50, GAP-43, PP46	HGNC:4140
Plasma Membrane	P04406	GAPDH	G3PD, GAPD, HEL-S-162eP	HGNC:4141
Plasma Membrane	P56159	GFRA1	GDNFR, GDNFR-alpha-1, GDNFRA, GFR-ALPHA-1, GFRalpha-1	HGNC:4243
Plasma Membrane	O00451	GFRA2	GDNFRB, NRTNR-ALPHA, NTNRA, RETL2, TRNR2	HGNC:4244
Plasma Membrane	Q92896	GLG1	CFR-1, ESL-1, MG-160, MG160	HGNC:4316
Plasma Membrane	P29992	GNA11	FBH, FBH2, FHH2, GNA-11, HG1K	HGNC:4379
Plasma Membrane	P63096	GNAI1	Gi, HG1B, NEDHISB	HGNC:4384
Plasma Membrane	P09471	GNAO1	DEE17, EIEE17, G-ALPHA-o, GNAO, HG1G	HGNC:4389
Plasma Membrane	P63092	GNAS	AHO, C20orf45, GNAS1, GPSA, GSA	HGNC:4392
Plasma Membrane	P62873	GNB1	HG2A, MDS, MRD42	HGNC:4396
Plasma Membrane	P62879	GNB2	HG2C1, SSS4, SSS4; NEDHYDF	HGNC:4398
Plasma Membrane	P59768	GNG2	HG3F1	HGNC:4404
Plasma Membrane	P00505	GOT2	DEE82, KAT4, KATIV, KYAT4, mitAAT	HGNC:4433
Plasma Membrane	P35052	GPC1	glypican	HGNC:4449
Plasma Membrane	Q8N158	GPC2		HGNC:4450
Plasma Membrane	Q9Y625	GPC6	OMIMD1	HGNC:4454
Plasma Membrane	O60883	GPR37L1	ET(B)R-LP-2, ETBR-LP-2, ETBRLP2	HGNC:14923
Plasma Membrane	Q9NZH0	GPRC5B	RAIG-2, RAIG2	HGNC:13308
Plasma Membrane	Q7Z2K8	GPRIN1	GRIN1	HGNC:24835
Plasma Membrane	P62993	GRB2	ASH, EGFRBP-GRB2, Grb3-3, MST084, MSTP084	HGNC:4566
Plasma Membrane	P42261	GRIA1	GLUH1, GLUR1, GLURA, GluA1, HBGR1	HGNC:4571
Plasma Membrane	P42262	GRIA2	GLUR2, GLURB, GluA2, GluR-K2, HBGR2	HGNC:4572
Plasma Membrane	P42263	GRIA3	GLUR-C, GLUR-K3, GLUR3, GLURC, GluA3	HGNC:4573
Plasma Membrane	P48058	GRIA4	GLUR4, GLUR4C, GLURD, GluA4, GluA4-ATD	HGNC:4574
Plasma Membrane	Q96QA5	GSDMA	FKSG9, GSDM, GSDM1	HGNC:13311
Plasma Membrane	Q9Y5Z7	HCFC2	HCF-2, HCF2	HGNC:24972
Plasma Membrane	P52597	HNRNPF	HNRPF, OK/SW-cl.23, mcs94-1	HGNC:5039
Plasma Membrane	P07900	HSP90AA1	EL52, HEL-S-65p, HSP86, HSP89A, HSP90A	HGNC:5253
Plasma Membrane	P08238	HSP90AB1	D6S182, HSP84, HSP90B, HSPC2, HSPCB	HGNC:5258
Plasma Membrane	P0DMV9	HSPA1A	HEL-S-103, HSP70, HSP70-1, HSP70-1A, HSP70-2	HGNC:5232
Plasma Membrane	P54652	HSPA2	HSP70-2, HSP70-3	HGNC:5235
Plasma Membrane	P11021	HSPA5	BIP, GRP78, HEL-S-89n	HGNC:5238
Plasma Membrane	P11142	HSPA8	HEL-33, HEL-S-72p, HSC54, HSC70, HSC71	HGNC:5241
Plasma Membrane	P98160	HSPG2	HSPG, PLC, PRCAN, SJA, SJS	HGNC:5273
Plasma Membrane	O43464	HTRA2	MGCA8, OMI, PARK13, PRSS25	HGNC:14348
Plasma Membrane	P13164	IFITM1	9-27, CD225, DSPA2a, IFI17, LEU13	HGNC:5412
Plasma Membrane	P08069	IGF1R	CD221, IGFIR, IGFR, JTK13	HGNC:5465
Plasma Membrane	Q5DX21	IGSF11	BT-IgSF, BTIGSF, CT119, CXADRL1, Igsf13	HGNC:16669
Plasma Membrane	Q96ID5	IGSF21		HGNC:28246
Plasma Membrane	Q969P0	IGSF8	CD316, CD81P3, EWI-2, EWI2, KCT-4	HGNC:17813
Plasma Membrane	Q9UPX0	IGSF9B	LINC00947, MIR4697HG	HGNC:32326
Plasma Membrane	Q9NPH3	IL1RAP	C3orf13, IL-1RAcP, IL1R3	HGNC:5995
Plasma Membrane	Q14642	INPP5A	5PTASE	HGNC:6076
Plasma Membrane	Q13683	ITGA7		HGNC:6143
Plasma Membrane	P05556	ITGB1	CD29, FNRB, GPIIA, MDF2, MSK12	HGNC:6153
Plasma Membrane	P18084	ITGB5		HGNC:6160
Plasma Membrane	Q9Y287	ITM2B	ABRI, BRI, BRI2, BRICD2B, E25B	HGNC:6174
Plasma Membrane	Q9NQX7	ITM2C	BRI3, BRICD2C, E25, E25C, ITM3	HGNC:6175
Plasma Membrane	P57087	JAM2	C21orf43, CD322, IBGC8, JAM-B, JAMB	HGNC:14686
Plasma Membrane	Q9BX67	JAM3	JAM-2, JAM-3, JAM-C, JAMC	HGNC:15532
Plasma Membrane	Q96JJ6	JPH4	JP4, JPHL1	HGNC:20156
Plasma Membrane	P78508	KCNJ10	BIRK-10, KCNJ13-PEN, KIR1.2, KIR4.1, SESAME	HGNC:6256
Plasma Membrane	Q96J84	KIRREL1	KIRREL, NEPH1, NPHS23	HGNC:15734
Plasma Membrane	P01116	KRAS	'C-K-RAS, C-K-RAS, CFC2, K-RAS2A, K-RAS2B	HGNC:6407
Plasma Membrane	P32004	L1CAM	CAML1, CD171, HSAS, HSAS1, MASA	HGNC:6470
Plasma Membrane	P11279	LAMP1	CD107a, LAMPA, LGP120	HGNC:6499
Plasma Membrane	Q6IAA8	LAMTOR1	C11orf59, PDRO, Ragulator1, p18, p27RF-Rho	HGNC:26068
Plasma Membrane	Q9Y2Q5	LAMTOR2	ENDAP, HSPC003, MAPBPIP, MAPKSP1AP, ROBLD3	HGNC:29796
Plasma Membrane	Q9UHA4	LAMTOR3	MAP2K1IP1, MAPBP, MAPKSP1, MP1, PRO0633	HGNC:15606
Plasma Membrane	Q9NS86	LANCL2	GPR69B, TASP	HGNC:6509
Plasma Membrane	P17931	LGALS3	CBP35, GAL3, GALBP, GALIG, L31	HGNC:6563
Plasma Membrane	Q9NUP9	LIN7C	LIN-7-C, LIN-7C, MALS-3, MALS3, VELI3	HGNC:17789
Plasma Membrane	Q96FE5	LINGO1	LERN1, LRRN6A, MRT64, UNQ201	HGNC:21205
Plasma Membrane	Q15334	LLGL1	DLG4, HUGL, HUGL-1, HUGL1, LLGL	HGNC:6628
Plasma Membrane	Q12907	LMAN2	C5orf8, GP36B, VIP36	HGNC:16986
Plasma Membrane	Q9P244	LRFN1	SALM2	HGNC:29290
Plasma Membrane	O75096	LRP4	CLSS, CMS17, LRP-4, LRP10, MEGF7	HGNC:6696
Plasma Membrane	O75581	LRP6	ADCAD2, STHAG7	HGNC:6698
Plasma Membrane	Q14114	LRP8	APOER2, HSZ75190, LRP-8, MCI1	HGNC:6700
Plasma Membrane	Q9HBW1	LRRC4	NAG14, NGL-2	HGNC:15586
Plasma Membrane	Q9NT99	LRRC4B	HSM, LRIG4, NGL-3	HGNC:25042
Plasma Membrane	Q8IWT6	LRRC8A	AGM5, HsLRRC8A, LRRC8, SWELL1	HGNC:19027
Plasma Membrane	Q8TDW0	LRRC8C	AD158, FAD158	HGNC:25075
Plasma Membrane	P46821	MAP1B	DFNA83, FUTSCH, MAP5, PPP1R102, PVNH9	HGNC:6836
Plasma Membrane	Q15691	MAPRE1	EB1	HGNC:6890
Plasma Membrane	P10636	MAPT	DDPAC, FTDP-17, MAPTL, MSTD, MTBT1	HGNC:6893
Plasma Membrane	P29966	MARCKS	80K-L, MACS, PKCSL, PRKCSL	HGNC:6759
Plasma Membrane	P49006	MARCKSL1	F52, MACMARCKS, MLP, MLP1, MRP	HGNC:7142
Plasma Membrane	Q9P0L2	MARK1	MARK, Par-1c, Par1c	HGNC:6896
Plasma Membrane	Q68D91	MBLAC2		HGNC:33711
Plasma Membrane	P43121	MCAM	CD146, HEMCAM, METCAM, MUC18, MelCAM	HGNC:6934
Plasma Membrane	Q8NFP4	MDGA1	GPIM, MAMDC3	HGNC:19267
Plasma Membrane	Q14696	MESD	BOCA, MESDC2, OI20	HGNC:13520
Plasma Membrane	O43451	MGAM	MG, MGA	HGNC:7043
Plasma Membrane	O60291	MGRN1	RNF156	HGNC:20254
Plasma Membrane	P51511	MMP15	MMP-15, MT2-MMP, MT2MMP, MTMMP2, SMCP-2	HGNC:7161
Plasma Membrane	O75970	MPDZ	HYC2, MUPP1	HGNC:7208
Plasma Membrane	Q5T2T1	MPP7		HGNC:26542
Plasma Membrane	O95297	MPZL1	MPZL1b, PZR, PZR1b, PZRa, PZRb	HGNC:7226
Plasma Membrane	O14807	MRAS	M-RAs, NS11, R-RAS3, RRAS3	HGNC:7227
Plasma Membrane	P26038	MSN	HEL70, IMD50	HGNC:7373
Plasma Membrane	P35580	MYH10	NMMHC-IIB, NMMHCB	HGNC:7568
Plasma Membrane	P35579	MYH9	BDPLT6, DFNA17, EPSTS, FTNS, MATINS	HGNC:7579
Plasma Membrane	O00160	MYO1F		HGNC:7600
Plasma Membrane	Q9UM54	MYO6	DFNA22, DFNB37	HGNC:7605
Plasma Membrane	P13591	NCAM1	CD56, MSK39, NCAM	HGNC:7656
Plasma Membrane	O15394	NCAM2	NCAM21	HGNC:7657
Plasma Membrane	Q9Y2A7	NCKAP1	HEM2, NAP1, NAP125, p125Nap1	HGNC:7666
Plasma Membrane	Q7Z6G3	NECAB2	EFCBP2, stip-2	HGNC:23746
Plasma Membrane	Q15223	NECTIN1	CD111, CLPED1, ED4, HIgR, HV1S	HGNC:9706
Plasma Membrane	P46934	NEDD4	NEDD4-1, RPF1	HGNC:7727
Plasma Membrane	Q92859	NEO1	IGDCC2, NGN, NTN1R2	HGNC:7754
Plasma Membrane	O94856	NFASC	NEDCPMD, NF, NRCAML	HGNC:29866
Plasma Membrane	P08138	NGFR	CD271, Gp80-LNGFR, TNFRSF16, p75(NTR), p75NTR	HGNC:7809
Plasma Membrane	Q7RTP0	NIPA1	FSP3, SLC57A1, SPG6	HGNC:17043
Plasma Membrane	Q8NFZ4	NLGN2		HGNC:14290
Plasma Membrane	Q9NZ94	NLGN3	HNL3	HGNC:14289
Plasma Membrane	Q8NFZ3	NLGN4Y	HNL4Y	HGNC:15529
Plasma Membrane	P46531	NOTCH1	AOS5, AOVD1, TAN1, hN1	HGNC:7881
Plasma Membrane	Q9UM47	NOTCH3	CADASIL, CADASIL1, CASIL, IMF2, LMNS	HGNC:7883
Plasma Membrane	P20594	NPR2	AMD1, AMDM, ANPRB, ANPb, ECDM	HGNC:7944
Plasma Membrane	Q9Y639	NPTN	GP55, GP65, SDFR1, SDR1, np55	HGNC:17867
Plasma Membrane	Q92823	NRCAM	NEDNMS	HGNC:7994
Plasma Membrane	Q02297	NRG1	ARIA, GGF, GGF2, HGL, HRG	HGNC:7997
Plasma Membrane	O60462	NRP2	NP2, NPN2, PRO2714, VEGF165R2	HGNC:8005
Plasma Membrane	Q9ULB1	NRXN1	Hs.22998, PTHSL2, SCZD17	HGNC:8008
Plasma Membrane	Q9P2S2	NRXN2		HGNC:8009
Plasma Membrane	Q9Y4C0	NRXN3	C14orf60	HGNC:8010
Plasma Membrane	P46459	NSF	DEE96, SEC18, SKD2	HGNC:8016
Plasma Membrane	Q14980	NUMA1	NMP-22, NUMA	HGNC:8059
Plasma Membrane	Q8NFH5	NUP35	MP-44, MP44, NP44, NUP53	HGNC:29797
Plasma Membrane	Q14982	OPCML	IGLON1, OBCAM, OPCM	HGNC:8143
Plasma Membrane	P47900	P2RY1	P2Y1, SARCC	HGNC:8539
Plasma Membrane	P07237	P4HB	CLCRP1, DSI, ERBA2L, GIT, P4Hbeta	HGNC:8548
Plasma Membrane	Q8WX93	PALLD	CGI-151, CGI151, MYN, PNCA1, SIH002	HGNC:17068
Plasma Membrane	O75781	PALM	PALM1	HGNC:8594
Plasma Membrane	Q8N3R9	PALS1	MPP5	HGNC:18669
Plasma Membrane	Q9NZW5	PALS2	MPP6, VAM-1, VAM1, p55T	HGNC:18167
Plasma Membrane	Q99497	PARK7	DJ-1, DJ1, GATD2, HEL-S-67p	HGNC:16369
Plasma Membrane	Q9NVD7	PARVA	CH-ILKBP, MXRA2	HGNC:14652
Plasma Membrane	Q08174	PCDH1	PC42, PCDH42	HGNC:8655
Plasma Membrane	Q9P2E7	PCDH10	OL-PCDH, PCDH19	HGNC:13404
Plasma Membrane	O14917	PCDH17	PCDH68, PCH68	HGNC:14267
Plasma Membrane	Q8TAB3	PCDH19	DEE9, EFMR, EIEE9	HGNC:14270
Plasma Membrane	O60245	PCDH7	BH-Pcdh, BHPCDH, PPP1R120	HGNC:8659
Plasma Membrane	Q9HC56	PCDH9		HGNC:8661
Plasma Membrane	Q9Y5H9	PCDHA2	PCDH-ALPHA2	HGNC:8668
Plasma Membrane	Q9Y5E7	PCDHB2	PCDH-BETA2	HGNC:8687
Plasma Membrane	Q9Y5F9	PCDHGB6	PCDH-GAMMA-B6	HGNC:8713
Plasma Membrane	Q9UN70	PCDHGC3	PC43, PCDH-GAMMA-C3, PCDH2	HGNC:8716
Plasma Membrane	Q9Y5F6	PCDHGC5	PCDH-GAMMA-C5	HGNC:8718
Plasma Membrane	Q9UHG3	PCYOX1	PCL1	HGNC:20588
Plasma Membrane	Q15084	PDIA6	ERP5, P5, TXNDC7	HGNC:30168
Plasma Membrane	P08237	PFKM	ATP-PFK, GSD7, PFK-1, PFK-A, PFK1	HGNC:8877
Plasma Membrane	Q99623	PHB2	BAP, BCAP37, Bap37, PNAS-141, REA	HGNC:30306
Plasma Membrane	Q9BTU6	PI4K2A	PI4KII, PIK42A	HGNC:30031
Plasma Membrane	Q13492	PICALM	CALM, CLTH, LAP	HGNC:15514
Plasma Membrane	O00562	PITPNM1	DRES9, NIR2, PITPNM, RDGB, RDGB1	HGNC:9003
Plasma Membrane	P60201	PLP1	GPM6C, HLD1, MMPL, PLP, PLP/DM20	HGNC:9086
Plasma Membrane	O14495	PLPP3	Dri42, LPP3, PAP2B, PPAP2B, VCIP	HGNC:9229
Plasma Membrane	Q9UIW2	PLXNA1	DWOPNED, NOV, NOVP, PLEXIN-A1, PLXN1	HGNC:9099
Plasma Membrane	P51805	PLXNA3	6.3, HSSEXGENE, PLXN3, PLXN4, XAP-6	HGNC:9101
Plasma Membrane	Q9HCM2	PLXNA4	FAYV2820, PLEXA4, PLXNA4A, PLXNA4B, PRO34003	HGNC:9102
Plasma Membrane	O43157	PLXNB1	PLEXIN-B1, PLXN5, SEP	HGNC:9103
Plasma Membrane	O15031	PLXNB2	MM1, Nbla00445, PLEXB2, dJ402G11.3, lncFAL	HGNC:9104
Plasma Membrane	O60486	PLXNC1	CD232, PLXN-C1, VESPR	HGNC:9106
Plasma Membrane	Q9NZ53	PODXL2	EG, PODLX2	HGNC:17936
Plasma Membrane	P62140	PPP1CB	HEL-S-80p, MP, NSLH2, PP-1B, PP1B	HGNC:9282
Plasma Membrane	O14974	PPP1R12A	GUBS, M130, MBS, MYPT1	HGNC:7618
Plasma Membrane	P16298	PPP3CB	CALNA2, CALNB, CNA2, PP2Bbeta	HGNC:9315
Plasma Membrane	P13861	PRKAR2A	PKR2, PRKAR2	HGNC:9391
Plasma Membrane	P31323	PRKAR2B	PRKAR2, RII-BETA	HGNC:9392
Plasma Membrane	Q02156	PRKCE	PKCE, nPKC-epsilon	HGNC:9401
Plasma Membrane	P41743	PRKCI	DXS1179E, PKCI, nPKC-iota	HGNC:9404
Plasma Membrane	Q15139	PRKD1	CHDED, PKC-MU, PKCM, PKD, PRKCM	HGNC:9407
Plasma Membrane	P04156	PRNP	ASCR, AltPrP, CD230, CJD, GSS	HGNC:9449
Plasma Membrane	P49810	PSEN2	AD3L, AD4, CMD1V, PS2, STM2	HGNC:9509
Plasma Membrane	Q13308	PTK7	CCK-4, CCK4	HGNC:9618
Plasma Membrane	P23468	PTPRD	HPTP, HPTPD, HPTPDELTA, PTPD, R-PTP-delta	HGNC:9668
Plasma Membrane	P23469	PTPRE	HPTPE, PTPE, R-PTP-EPSILON	HGNC:9669
Plasma Membrane	P10586	PTPRF	BNAH2, LAR	HGNC:9670
Plasma Membrane	P23470	PTPRG	HPTPG, PTPG, R-PTP-GAMMA, RPTPG	HGNC:9671
Plasma Membrane	Q12913	PTPRJ	CD148, DEP1, HPTP eta, HPTPeta, R-PTP-ETA	HGNC:9673
Plasma Membrane	P28827	PTPRM	PTPRL1, R-PTP-MU, RPTPM, RPTPU, hR-PTPu	HGNC:9675
Plasma Membrane	Q13332	PTPRS	PTPSIGMA, R-PTP-S, R-PTP-sigma	HGNC:9681
Plasma Membrane	O14522	PTPRT	R-PTP-T, RPTP-rho, RPTPrho	HGNC:9682
Plasma Membrane	P15151	PVR	CD155, HVED, NECL5, Necl-5, PVS	HGNC:9705
Plasma Membrane	P61026	RAB10		HGNC:9759
Plasma Membrane	P62491	RAB11A	YL8	HGNC:9760
Plasma Membrane	P61106	RAB14	FBP, RAB-14	HGNC:16524
Plasma Membrane	Q9NP72	RAB18	RAB18LI1, WARBM3	HGNC:14244
Plasma Membrane	Q9UL25	RAB21		HGNC:18263
Plasma Membrane	Q9ULC3	RAB23	HSPC137	HGNC:14263
Plasma Membrane	Q8WUD1	RAB2B		HGNC:20246
Plasma Membrane	Q13636	RAB31	Rab22B	HGNC:9771
Plasma Membrane	Q15286	RAB35	H-ray, RAB1C, RAY	HGNC:9774
Plasma Membrane	P20336	RAB3A		HGNC:9777
Plasma Membrane	Q96E17	RAB3C		HGNC:30269
Plasma Membrane	P20339	RAB5A	RAB5	HGNC:9783
Plasma Membrane	P61020	RAB5B		HGNC:9784
Plasma Membrane	P20340	RAB6A	RAB6	HGNC:9786
Plasma Membrane	P51149	RAB7A	CMT2B, PRO2706, RAB7	HGNC:9788
Plasma Membrane	P61006	RAB8A	MEL, RAB8	HGNC:7007
Plasma Membrane	P63000	RAC1	MIG5, MRD48, Rac-1, TC-25, p21-Rac1	HGNC:9801
Plasma Membrane	P63244	RACK1	GNB2L1, Gnb2-rs1, H12.3, HLC-7, PIG21	HGNC:4399
Plasma Membrane	P11234	RALB		HGNC:9840
Plasma Membrane	Q5JS13	RALGPS1	RALGEF2, RALGPS1A	HGNC:16851
Plasma Membrane	P61224	RAP1B	K-REV, RAL1B	HGNC:9857
Plasma Membrane	P61225	RAP2B		HGNC:9862
Plasma Membrane	P35241	RDX	DFNB24	HGNC:9944
Plasma Membrane	O95980	RECK	ST15	HGNC:11345
Plasma Membrane	O15258	RER1		HGNC:30309
Plasma Membrane	Q6NW40	RGMB	DRAGON	HGNC:26896
Plasma Membrane	P62745	RHOB	ARH6, ARHB, MST081, MSTP081, RHOH6	HGNC:668
Plasma Membrane	P84095	RHOG	ARHG	HGNC:672
Plasma Membrane	Q9Y6N7	ROBO1	DUTT1, SAX3	HGNC:10249
Plasma Membrane	Q9HCK4	ROBO2	SAX3	HGNC:10250
Plasma Membrane	Q01973	ROR1	NTRKR1, dJ537F10.1	HGNC:10256
Plasma Membrane	Q969Q0	RPL36AL	RPL36A, RPL36AP42, RPL36A_18_1363	HGNC:10346
Plasma Membrane	P23396	RPS3	S3	HGNC:10420
Plasma Membrane	P10301	RRAS	R-Ras	HGNC:10447
Plasma Membrane	P62070	RRAS2	NS12, TC21	HGNC:17271
Plasma Membrane	Q9NQC3	RTN4	ASY, NI220/250, NOGO, NSP, NSP-CL	HGNC:14085
Plasma Membrane	Q86UN3	RTN4RL2	NGRH1, NgR2	HGNC:23053
Plasma Membrane	P06702	S100A9	60B8AG, CAGB, CFAG, CGLB, L1AG	HGNC:10499
Plasma Membrane	Q8NBX0	SCCPDH	CGI-49, NET11	HGNC:24275
Plasma Membrane	O75056	SDC3	SDCN, SYND3	HGNC:10660
Plasma Membrane	P31431	SDC4	SYND4	HGNC:10661
Plasma Membrane	O00560	SDCBP	MDA-9, MDA9, ST1, SYCL, TACIP18	HGNC:10662
Plasma Membrane	Q7Z5N4	SDK1		HGNC:19307
Plasma Membrane	Q9Y6D0	SELENOK	HSPC030, HSPC297, SELK	HGNC:30394
Plasma Membrane	Q92854	SEMA4D	A8, BB18, C9orf164, CD100, COLL4	HGNC:10732
Plasma Membrane	Q9H2E6	SEMA6A	HT018, SEMA, SEMA6A1, SEMAQ, VIA	HGNC:10738
Plasma Membrane	O75326	SEMA7A	CD108, CDw108, H-SEMA-K1, H-Sema-L, JMH	HGNC:10741
Plasma Membrane	Q15019	SEPTIN2	DIFF6, NEDD-5, NEDD5, Pnutl3, SEPT2	HGNC:7729
Plasma Membrane	Q14141	SEPTIN6	SEP2, SEPT2, SEPT6	HGNC:15848
Plasma Membrane	Q16181	SEPTIN7	CDC10, CDC3, NBLA02942, SEPT7, SEPT7A	HGNC:1717
Plasma Membrane	Q96P63	SERPINB12	YUKOPIN	HGNC:14220
Plasma Membrane	Q8N474	SFRP1	FRP, FRP-1, FRP1, FrzA, SARP2	HGNC:10776
Plasma Membrane	Q16585	SGCB	A3b, LGMD2E, LGMDR4, SGC	HGNC:10806
Plasma Membrane	Q92629	SGCD	35DAG, CMD1L, DAGD, LGMDR6, SG-delta	HGNC:10807
Plasma Membrane	Q6ZSJ9	SHISA6		HGNC:34491
Plasma Membrane	P78324	SIRPA	BIT, CD172A, MFR, MYD-1, P84	HGNC:9662
Plasma Membrane	Q9UP95	SLC12A4	CTC-479C5.17, KCC1, hKCC1	HGNC:10913
Plasma Membrane	P43004	SLC1A2	DEE41, EAAT2, EIEE41, GLT-1, GLT1	HGNC:10940
Plasma Membrane	P43003	SLC1A3	EA6, EAAT1, GLAST, GLAST1	HGNC:10941
Plasma Membrane	A1A5C7	SLC22A23	C6orf85	HGNC:21106
Plasma Membrane	Q9UJS0	SLC25A13	ARALAR2, CITRIN, CTLN2, NICCD	HGNC:10983
Plasma Membrane	Q00325	SLC25A3	OK/SW-cl.48, PHC, PTP, PiC	HGNC:10989
Plasma Membrane	P12235	SLC25A4	AAC1, ANT, ANT 1, ANT1, MTDPS12	HGNC:10990
Plasma Membrane	P05141	SLC25A5	2F1, AAC2, ANT2, T2, T3	HGNC:10991
Plasma Membrane	Q6PCB7	SLC27A1	ACSVL5, FATP, FATP-1, FATP1	HGNC:10995
Plasma Membrane	O15431	SLC31A1	COPT1, CTR1	HGNC:11016
Plasma Membrane	Q99624	SLC38A3	DEE102, G17, NAT1, SN1, SNAT3	HGNC:18044
Plasma Membrane	Q9ULF5	SLC39A10	LZT-Hs2, ZIP10	HGNC:20861
Plasma Membrane	Q13433	SLC39A6	LIV-1, LIV1, ZIP6	HGNC:18607
Plasma Membrane	P08195	SLC3A2	4F2, 4F2HC, 4T2HC, CD98, CD98HC	HGNC:11026
Plasma Membrane	Q8IWA5	SLC44A2	CTL2, PP1292	HGNC:17292
Plasma Membrane	Q9Y289	SLC5A6	COMNB, NERIB, SMVT, SMVTD	HGNC:11041
Plasma Membrane	Q01650	SLC7A5	4F2LC, CD98, D16S469E, E16, LAT1	HGNC:11063
Plasma Membrane	P32418	SLC8A1	NCX1	HGNC:11068
Plasma Membrane	P19634	SLC9A1	APNH, LIKNS, NHE-1, NHE1, PPP1R143	HGNC:11071
Plasma Membrane	Q92581	SLC9A6	MRSA, MRXSCH, NHE6	HGNC:11079
Plasma Membrane	Q9H156	SLITRK2	CXorf1, CXorf2, SLITL1, TMEM257	HGNC:13449
Plasma Membrane	O94933	SLITRK3		HGNC:23501
Plasma Membrane	O94991	SLITRK5	LRRC11, bA364G4.2	HGNC:20295
Plasma Membrane	Q99835	SMO	CRJS, FZD11, Gx, PHLS, SMOH	HGNC:11119
Plasma Membrane	O00161	SNAP23	HsT17016, SNAP-23, SNAP23A, SNAP23B	HGNC:11131
Plasma Membrane	Q13424	SNTA1	LQT12, SNT1, TACIP1, dJ1187J4.5	HGNC:11167
Plasma Membrane	Q96L92	SNX27	MRT1, MY014	HGNC:20073
Plasma Membrane	Q9BX66	SORBS1	CAP, FLAF2, R85FL, SH3D5, SH3P12	HGNC:14565
Plasma Membrane	Q9UPU3	SORCS3	SORCS	HGNC:16699
Plasma Membrane	Q92673	SORL1	C11orf32, LR11, LRP9, SORLA, SorLA-1	HGNC:11185
Plasma Membrane	Q99523	SORT1	Gp95, LDLCQ6, NT3, NTR3	HGNC:11186
Plasma Membrane	P09486	SPARC	BM-40, OI17, ON, ONT	HGNC:11219
Plasma Membrane	Q13813	SPTAN1	DEE5, EIEE5, NEAS, SPTA2	HGNC:11273
Plasma Membrane	Q01082	SPTBN1	DDISBA, ELF, HEL102, SPTB2, betaSpII	HGNC:11275
Plasma Membrane	P12931	SRC	ASV, SRC1, THC6, c-SRC, p60-Src	HGNC:11283
Plasma Membrane	O95793	STAU1	PPP1R150, STAU	HGNC:11370
Plasma Membrane	Q13586	STIM1	D11S4896E, GOK, IMD10, STRMK, TAM	HGNC:11386
Plasma Membrane	P27105	STOM	BND7, EPB7, EPB72	HGNC:3383
Plasma Membrane	Q9UJZ1	STOML2	HSPC108, SLP-2	HGNC:14559
Plasma Membrane	P61266	STX1B	GEFSP9, STX1B1, STX1B2	HGNC:18539
Plasma Membrane	O15400	STX7		HGNC:11442
Plasma Membrane	P61764	STXBP1	DEE4, MUNC18-1, N-Sec1, NSEC1, P67	HGNC:11444
Plasma Membrane	P63165	SUMO1	DAP1, GMP1, OFC10, PIC1, SENP2	HGNC:12502
Plasma Membrane	Q8NF91	SYNE1	8B, AMC3, AMCM, ARCA1, C6orf98	HGNC:17089
Plasma Membrane	P08247	SYP	MRX96, MRXSYP, XLID96	HGNC:11506
Plasma Membrane	P21579	SYT1	BAGOS, P65, SVP65, SYT	HGNC:11509
Plasma Membrane	Q8N9I0	SYT2	CMS7, CMS7A, CMS7B, MYSPC, SytII	HGNC:11510
Plasma Membrane	O43581	SYT7	IPCA-7, IPCA7, PCANAP7, SYT-VII, SYTVII	HGNC:11514
Plasma Membrane	Q6N022	TENM4	Doc4, ETM5, ODZ4, TEN4, TNM4	HGNC:29945
Plasma Membrane	P37173	TGFBR2	AAT3, FAA3, LDS1B, LDS2, LDS2B	HGNC:11773
Plasma Membrane	P22735	TGM1	ARCI1, ICR2, KTG, LI, LI1	HGNC:11777
Plasma Membrane	Q08188	TGM3	TGE, UHS2	HGNC:11779
Plasma Membrane	Q9UPZ6	THSD7A		HGNC:22207
Plasma Membrane	P04216	THY1	CD90, CDw90	HGNC:11801
Plasma Membrane	Q07157	TJP1	ZO-1	HGNC:11827
Plasma Membrane	Q9Y4G6	TLN2	ILWEQ	HGNC:15447
Plasma Membrane	O76062	TM7SF2	ANG1, C14SR, DHCR14A, NET47	HGNC:11863
Plasma Membrane	P49755	TMED10	P24(DELTA), S31I125, S31III125, TMP21, Tmp-21-I	HGNC:16998
Plasma Membrane	O14763	TNFRSF10B	CD262, DR5, KILLER, KILLER/DR5, TRAIL-R2	HGNC:11905
Plasma Membrane	Q13641	TPBG	5T4, 5T4AG, M6P1, WAIF1	HGNC:12004
Plasma Membrane	P09493	TPM1	C15orf13, CMD1Y, CMH3, HEL-S-265, HTM-alpha	HGNC:12010
Plasma Membrane	Q99816	TSG101	TSG10, VPS23	HGNC:15971
Plasma Membrane	O95858	TSPAN15	2700063A19Rik, NET-7, NET7, TM4SF15	HGNC:23298
Plasma Membrane	O43657	TSPAN6	T245, TM4SF6, TSPAN-6	HGNC:11858
Plasma Membrane	Q9BSA4	TTYH2	C17orf29	HGNC:13877
Plasma Membrane	Q9C0H2	TTYH3		HGNC:22222
Plasma Membrane	Q13454	TUSC3	D8S1992, M33, MRT22, MRT7, MagT2	HGNC:30242
Plasma Membrane	P62987	UBA52	CEP52, HUBCEP52, L40, RPL40	HGNC:12458
Plasma Membrane	P09936	UCHL1	HEL-117, HEL-S-53, NDGOA, PARK5, PGP 9.5	HGNC:12513
Plasma Membrane	O95185	UNC5C	UNC5H3	HGNC:12569
Plasma Membrane	P46939	UTRN	DMDL, DRP, DRP1	HGNC:12635
Plasma Membrane	Q15836	VAMP3	CEB	HGNC:12644
Plasma Membrane	Q9P0L0	VAPA	VAMP-A, VAP-33, VAP-A, VAP33, hVAP-33	HGNC:12648
Plasma Membrane	O95292	VAPB	ALS8, VAMP-B, VAP-B	HGNC:12649
Plasma Membrane	P18206	VCL	CMD1W, CMH15, HEL114, MV, MVCL	HGNC:12665
Plasma Membrane	P21796	VDAC1	PORIN, VDAC-1	HGNC:12669
Plasma Membrane	P08670	VIM		HGNC:12692
Plasma Membrane	P98155	VLDLR	CAMRQ1, CARMQ1, CHRMQ1, VLDL-R, VLDLRCH	HGNC:12698
Plasma Membrane	O95497	VNN1	HDLCQ8, Tiff66	HGNC:12705
Plasma Membrane	O95498	VNN2	FOAP-4, GPI-80	HGNC:12706
Plasma Membrane	Q9UBH6	XPR1	IBGC6, SLC53A1, SYG1, X3	HGNC:12827
Plasma Membrane	P62258	YWHAE	14-3-3E, HEL2, KCIP-1, MDCR, MDS	HGNC:12851
Plasma Membrane	Q04917	YWHAH	YWHA1	HGNC:12853
Extracellular compartment	O00154	ACOT7	ACH1, ACT, BACH, CTE-II, LACH	HGNC:24157
Extracellular compartment	P63267	ACTG2	ACT, ACTA3, ACTE, ACTL3, ACTSG	HGNC:145
Extracellular compartment	P61163	ACTR1A	ARP1, Arp1A, CTRN1	HGNC:167
Extracellular compartment	P61160	ACTR2	ARP2	HGNC:169
Extracellular compartment	P61158	ACTR3	ARP3	HGNC:170
Extracellular compartment	P23526	AHCY	SAHH, adoHcyase	HGNC:343
Extracellular compartment	P00568	AK1	HTL-S-58j	HGNC:361
Extracellular compartment	P54819	AK2	ADK2	HGNC:362
Extracellular compartment	P05091	ALDH2	ALDH-E2, ALDHI, ALDM	HGNC:404
Extracellular compartment	P49419	ALDH7A1	ATQ1, EPD, PDE	HGNC:877
Extracellular compartment	P04075	ALDOA	ALDA, GSD12, HEL-S-87p	HGNC:414
Extracellular compartment	P08133	ANXA6	ANX6, CBP68, CPB-II, p68, p70	HGNC:544
Extracellular compartment	P20073	ANXA7	ANX7, SNX, SYNEXIN	HGNC:545
Extracellular compartment	Q9BUR5	APOO	FAM121B, MIC26, MICOS26, Mic23, My025	HGNC:28727
Extracellular compartment	P05089	ARG1		HGNC:663
Extracellular compartment	Q9NVJ2	ARL8B	ARL10C, Gie1	HGNC:25564
Extracellular compartment	O15145	ARPC3	ARC21, p21-Arc	HGNC:706
Extracellular compartment	P59998	ARPC4	ARC20, DEVLO, P20-ARC	HGNC:707
Extracellular compartment	Q9BPX5	ARPC5L	ARC16-2	HGNC:23366
Extracellular compartment	Q07812	BAX	BCL2L4	HGNC:959
Extracellular compartment	Q13867	BLMH	BH, BMH	HGNC:1059
Extracellular compartment	Q7Z5L3	C1QL2	C1QTNF10, CTRP10	HGNC:24181
Extracellular compartment	Q9NZT1	CALML5	CLSP	HGNC:18180
Extracellular compartment	O43852	CALU		HGNC:1458
Extracellular compartment	O15484	CAPN5	ADNIV, HTRA3, VRNI, nCL-3	HGNC:1482
Extracellular compartment	P52907	CAPZA1	CAPPA1, CAPZ, CAZ1	HGNC:1488
Extracellular compartment	P47756	CAPZB	CAPB, CAPPB, CAPZ	HGNC:1491
Extracellular compartment	P78371	CCT2	99D8.1, CCT-beta, CCTB, HEL-S-100n, PRO1633	HGNC:1615
Extracellular compartment	P49368	CCT3	CCT-gamma, CCTG, PIG48, TCP-1-gamma, TRIC5	HGNC:1616
Extracellular compartment	P50991	CCT4	CCT-DELTA, Cctd, SRB	HGNC:1617
Extracellular compartment	P40227	CCT6A	CCT-zeta, CCT-zeta-1, CCT6, Cctz, HTR3	HGNC:1620
Extracellular compartment	Q99832	CCT7	CCTETA, CCTH, NIP7-1, TCP1ETA	HGNC:1622
Extracellular compartment	P50990	CCT8	C21orf112, Cctq, D21S246, PRED71	HGNC:1623
Extracellular compartment	Q9NX63	CHCHD3	MICOS19, MINOS3, Mic19, PPP1R22	HGNC:21906
Extracellular compartment	Q9BWS9	CHID1	GL008, SI-CLP, SICLP	HGNC:28474
Extracellular compartment	Q9NZZ3	CHMP5	C9orf83, CGI-34, HSPC177, PNAS-2, SNF7DC2	HGNC:26942
Extracellular compartment	P39060	COL18A1	GLCC, KNO, KNO1, KS	HGNC:2195
Extracellular compartment	P53621	COPA	AILJK, HEP-COP, alpha-COP	HGNC:2230
Extracellular compartment	Q9NQ79	CRTAC1	ASPIC, ASPIC1, CEP-68, CEP68, LOTUS	HGNC:14882
Extracellular compartment	P07339	CTSD	CLN10, CPSD, HEL-S-130P	HGNC:2529
Extracellular compartment	P00387	CYB5R3	B5R, DIA1	HGNC:2873
Extracellular compartment	P14868	DARS1	DARS, HBSL, aspRS	HGNC:2678
Extracellular compartment	P81605	DCD	AIDD, DCD-1, DSEP, HCAP, PIF	HGNC:14669
Extracellular compartment	Q13561	DCTN2	DCTN50, DYNAMITIN, HEL-S-77, RBP50	HGNC:2712
Extracellular compartment	O95865	DDAH2	DDAH, DDAHII, G6a, HEL-S-277, NG30	HGNC:2716
Extracellular compartment	P17844	DDX5	G17P1, HLR1, HUMP68, p68	HGNC:2746
Extracellular compartment	P31689	DNAJA1	DJ-2, DjA1, HDJ2, HSDJ, HSJ-2	HGNC:5229
Extracellular compartment	Q9UBS4	DNAJB11	ABBP-2, ABBP2, DJ9, Dj-9, EDJ	HGNC:14889
Extracellular compartment	Q14195	DPYSL3	CRMP-4, CRMP4, DRP-3, DRP3, LCRMP	HGNC:3015
Extracellular compartment	Q14204	DYNC1H1	CMT2O, DHC1, DHC1a, DNCH1, DNCL	HGNC:2961
Extracellular compartment	Q13011	ECH1	HPXEL	HGNC:3149
Extracellular compartment	O43854	EDIL3	DEL1	HGNC:3173
Extracellular compartment	P26641	EEF1G	EF1G, GIG35	HGNC:3213
Extracellular compartment	P60842	EIF4A1	DDX2A, EIF-4A, EIF4A, eIF-4A-I, eIF4A-I	HGNC:3282
Extracellular compartment	P56537	EIF6	CAB, EIF3A, ITGB4BP, b(2)gcn, eIF-6	HGNC:6159
Extracellular compartment	O94919	ENDOD1		HGNC:29129
Extracellular compartment	Q96CS3	FAF2	ETEA, UBXD8, UBXN3B	HGNC:24666
Extracellular compartment	P62861	FAU	FAU1, Fub1, Fubi, MNSFbeta, RPS30	HGNC:3597
Extracellular compartment	P22087	FBL	FIB, FLRN, Nop1, RNU3IP1	HGNC:3599
Extracellular compartment	P09038	FGF2	BFGF, FGF-2, FGFB, HBGF-2	HGNC:3676
Extracellular compartment	P07954	FH	FMRD, HLRCC, HsFH, LRCC, MCL	HGNC:3700
Extracellular compartment	O75223	GGCT	C7orf24, CRF21, GCTG, GGC	HGNC:21705
Extracellular compartment	Q92820	GGH	GATD10, GH	HGNC:4248
Extracellular compartment	Q9H4G4	GLIPR2	C9orf19, GAPR-1, GAPR1	HGNC:18007
Extracellular compartment	Q7Z5G4	GOLGA7	GCP16, GOLGA3AP1, GOLGA7A, HSPC041	HGNC:24876
Extracellular compartment	P0C0S5	H2AZ1	H2A.Z-1, H2A.z, H2A/z, H2AFZ, H2AZ	HGNC:4741
Extracellular compartment	P62805	H4C16	H4-16, H4/p, H4C1, H4C11, H4C12	HGNC:20510
Extracellular compartment	P22626	HNRNPA2B1	HNRNPA2, HNRNPB1, HNRPA2, HNRPA2B1, HNRPB1	HGNC:5033
Extracellular compartment	P61978	HNRNPK	AUKS, CSBP, HNRPK, TUNP	HGNC:5044
Extracellular compartment	P14866	HNRNPL	HNRPL, P/OKcl.14, hnRNP-L	HGNC:5045
Extracellular compartment	P34932	HSPA4	APG-2, HEL-S-5a, HS24/P52, HSPH2, RY	HGNC:5237
Extracellular compartment	P38646	HSPA9	CRP40, CSA, EVPLS, GRP-75, GRP75	HGNC:5244
Extracellular compartment	P61604	HSPE1	CPN10, EPF, GROES, HSP10	HGNC:5269
Extracellular compartment	Q9Y4L1	HYOU1	GRP-170, Grp170, HSP12A, IMD59, ORP-150	HGNC:16931
Extracellular compartment	P48735	IDH2	D2HGA2, ICD-M, IDH, IDH-2, IDHM	HGNC:5383
Extracellular compartment	P24593	IGFBP5	IBP5	HGNC:5474
Extracellular compartment	Q8N6C5	IGSF1	CHTE, IGCD1, IGDC1, INHBP, PGSF2	HGNC:5948
Extracellular compartment	Q12905	ILF2	NF45, PRO3063	HGNC:6037
Extracellular compartment	Q16352	INA	NEF5, NF-66, NF66, TXBP-1	HGNC:6057
Extracellular compartment	Q9GZZ8	LACRT		HGNC:16430
Extracellular compartment	P00338	LDHA	GSD11, HEL-S-133P, LDHM, PIG19	HGNC:6535
Extracellular compartment	P07195	LDHB	HEL-S-281, LDH-B, LDH-H, LDHBD, TRG-5	HGNC:6541
Extracellular compartment	P47929	LGALS7	GAL7, LGALS7A	HGNC:6568
Extracellular compartment	P61626	LYZ	LYZF1, LZM	HGNC:6740
Extracellular compartment	O75367	MACROH2A1	H2A.y, H2A/y, H2AF12M, H2AFY, MACROH2A1.1	HGNC:4740
Extracellular compartment	Q9P0M6	MACROH2A2	H2AFY2	HGNC:14453
Extracellular compartment	Q9UNF1	MAGED2	11B6, BARTS5, BCG-1, BCG1, HCA10	HGNC:16353
Extracellular compartment	P55145	MANF	ARMET, ARP	HGNC:15461
Extracellular compartment	P40926	MDH2	DEE51, EIEE51, M-MDH, MDH, MGC:3559	HGNC:6971
Extracellular compartment	Q7Z7M0	MEGF8	C19orf49, CRPT2, EGFL4, SBP1	HGNC:3233
Extracellular compartment	Q9H8H3	METTL7A	AAM-B, AAMB	HGNC:24550
Extracellular compartment	P35749	MYH11	AAT4, FAA4, SMHC, SMMHC, SMMS-1	HGNC:7569
Extracellular compartment	P60660	MYL6	ESMLC, LC17, LC17-GI, LC17-NM, LC17A	HGNC:7587
Extracellular compartment	Q9Y4I1	MYO5A	GS1, MYH12, MYO5, MYR12	HGNC:7602
Extracellular compartment	Q6ZVX7	NCCRP1	FBXO50, NCCRP-1	HGNC:33739
Extracellular compartment	P19338	NCL	C23, Nsr1	HGNC:7667
Extracellular compartment	Q9UMX5	NENF	CIR2, SCIRP10, SPUF	HGNC:30384
Extracellular compartment	O95631	NTN1	MRMV4, NET1, NTN1L	HGNC:8029
Extracellular compartment	Q02818	NUCB1	CALNUC, NUC	HGNC:8043
Extracellular compartment	P11940	PABPC1	PAB1, PABP, PABP1, PABPC2, PABPL1	HGNC:8554
Extracellular compartment	Q15365	PCBP1	HEL-S-85, HNRPE1, HNRPX, hnRNP-E1, hnRNP-X	HGNC:8647
Extracellular compartment	P57721	PCBP3	ALPHA-CP3, PCBP3-OT1, PCBP3OT	HGNC:8651
Extracellular compartment	P22061	PCMT1	PIMT	HGNC:8728
Extracellular compartment	Q8NBM8	PCYOX1L		HGNC:28477
Extracellular compartment	P30101	PDIA3	ER60, ERp57, ERp60, ERp61, GRP57	HGNC:4606
Extracellular compartment	P13667	PDIA4	ERP70, ERP72, ERp-72	HGNC:30167
Extracellular compartment	P07737	PFN1	ALS18	HGNC:8881
Extracellular compartment	P35080	PFN2	D3S1319E, PFL	HGNC:8882
Extracellular compartment	P15259	PGAM2	GSD10, PGAM-M, PGAMM	HGNC:8889
Extracellular compartment	P12273	PIP	BRST-2, GCDFP-15, GCDFP15, GPIP4	HGNC:8993
Extracellular compartment	P14618	PKM	CTHBP, HEL-S-30, OIP3, PK3, PKM2	HGNC:9021
Extracellular compartment	Q8NHP8	PLBD2	P76	HGNC:27283
Extracellular compartment	Q8IV08	PLD3	AD19, HU-K4, HUK4, SCA46	HGNC:17158
Extracellular compartment	Q06830	PRDX1	MSP23, NKEF-A, NKEFA, PAG, PAGA	HGNC:9352
Extracellular compartment	P32119	PRDX2	HEL-S-2a, NKEF-B, NKEFB, PRP, PRX2	HGNC:9353
Extracellular compartment	P41219	PRPH	NEF4, PRPH1	HGNC:9461
Extracellular compartment	P25788	PSMA3	HC8, PSC3	HGNC:9532
Extracellular compartment	P28066	PSMA5	PSC5, ZETA	HGNC:9534
Extracellular compartment	Q8TAA3	PSMA8	PSMA7L	HGNC:22985
Extracellular compartment	P49720	PSMB3	HC10-II	HGNC:9540
Extracellular compartment	P28074	PSMB5	LMPX, MB1	HGNC:9542
Extracellular compartment	O43242	PSMD3	P58, RPN3, S3, TSTA2	HGNC:9560
Extracellular compartment	P26599	PTBP1	HNRNP-I, HNRNPI, HNRPI, PTB, PTB-1	HGNC:9583
Extracellular compartment	P62820	RAB1A	RAB1, YPT1	HGNC:9758
Extracellular compartment	P62826	RAN	ARA24, Gsp1, TC4	HGNC:9846
Extracellular compartment	P62906	RPL10A	CSA19, Csa-19, L10A, NEDD6	HGNC:10299
Extracellular compartment	P62913	RPL11	DBA7, GIG34, L11, uL5	HGNC:10301
Extracellular compartment	P35268	RPL22	EAP, HBP15, HBP15/L22, L22	HGNC:10315
Extracellular compartment	P62829	RPL23	L23, rpL17	HGNC:10316
Extracellular compartment	P62750	RPL23A	L23A, MDA20	HGNC:10317
Extracellular compartment	P83731	RPL24	HEL-S-310, L24	HGNC:10325
Extracellular compartment	Q9UNX3	RPL26L1	RPL26P1	HGNC:17050
Extracellular compartment	P61353	RPL27	DBA16, L27	HGNC:10328
Extracellular compartment	P46779	RPL28	L28	HGNC:10330
Extracellular compartment	P39023	RPL3	ASC-1, L3, TARBP-B	HGNC:10332
Extracellular compartment	P18077	RPL35A	DBA5, L35A, eL33	HGNC:10345
Extracellular compartment	P61513	RPL37A	L37A	HGNC:10348
Extracellular compartment	P36578	RPL4	L4	HGNC:10353
Extracellular compartment	P46777	RPL5	L5, MSTP030, PPP1R135, uL18	HGNC:10360
Extracellular compartment	P62280	RPS11	S11	HGNC:10384
Extracellular compartment	P62277	RPS13	S13	HGNC:10386
Extracellular compartment	P62263	RPS14	EMTB, S14	HGNC:10387
Extracellular compartment	P62244	RPS15A	DBA20, S15a	HGNC:10389
Extracellular compartment	P62249	RPS16	S16	HGNC:10396
Extracellular compartment	P62269	RPS18	D6S218E, HKE3, KE-3, KE3, S18	HGNC:10401
Extracellular compartment	P39019	RPS19	DBA, DBA1, LOH19CR1, S19, eS19	HGNC:10402
Extracellular compartment	P15880	RPS2	LLREP3, S2	HGNC:10404
Extracellular compartment	P60866	RPS20	S20, uS10	HGNC:10405
Extracellular compartment	P62851	RPS25	S25	HGNC:10413
Extracellular compartment	P62857	RPS28	DBA15, S28, eS28	HGNC:10418
Extracellular compartment	P61247	RPS3A	FTE1, MFTL, S3A	HGNC:10421
Extracellular compartment	P62241	RPS8	S8	HGNC:10441
Extracellular compartment	P46781	RPS9	S9	HGNC:10442
Extracellular compartment	Q9Y265	RUVBL1	ECP-54, ECP54, INO80H, NMP 238, NMP238	HGNC:10474
Extracellular compartment	P31151	S100A7	PSOR1, S100A7c	HGNC:10497
Extracellular compartment	Q9Y512	SAMM50	CGI-51, OMP85, SAM50, TOB55, TRG-3	HGNC:24276
Extracellular compartment	O14828	SCAMP3	C1orf3	HGNC:10565
Extracellular compartment	P29508	SERPINB3	HsT1196, SCC, SCCA-1, SCCA-PD, SCCA1	HGNC:10569
Extracellular compartment	P53007	SLC25A1	CIC, CMS23, CTP, D2L2AD, SEA	HGNC:10979
Extracellular compartment	O76070	SNCG	BCSG1, SR	HGNC:11141
Extracellular compartment	Q7KZF4	SND1	TDRD11, Tudor-SN, p100	HGNC:30646
Extracellular compartment	P62316	SNRPD2	SMD2, SNRPD1, Sm-D2	HGNC:11159
Extracellular compartment	Q5TF21	SOGA3	C6orf174, dJ403A15.3	HGNC:21494
Extracellular compartment	Q9HCB6	SPON1	VSGP/F-spondin, f-spondin	HGNC:11252
Extracellular compartment	Q16629	SRSF7	9G8, AAG3, SFRS7	HGNC:10789
Extracellular compartment	Q04837	SSBP1	Mt-SSB, OPA13, SOSS-B1, SSBP, mtSSB	HGNC:11317
Extracellular compartment	P16949	STMN1	C1orf215, LAP18, Lag, OP18, PP17	HGNC:6510
Extracellular compartment	P17987	TCP1	CCT-alpha, CCT1, CCTa, D6S230E, TCP-1-alpha	HGNC:11655
Extracellular compartment	P35625	TIMP3	HSMRK222, K222, K222TA2, SFD	HGNC:11822
Extracellular compartment	P29401	TKT	HEL-S-48, HEL107, SDDHD, TK, TKT1	HGNC:11834
Extracellular compartment	Q9BVK6	TMED9	GMP25, HSGP25L2G, p24a2, p24alpha2, p25	HGNC:24878
Extracellular compartment	Q24JP5	TMEM132A	GBP, HSPA5BP1	HGNC:31092
Extracellular compartment	P62328	TMSB4X	FX, PTMB4, TB4X, TMSB4	HGNC:11881
Extracellular compartment	P24821	TNC	150-225, DFNA56, GMEM, GP, HXB	HGNC:5318
Extracellular compartment	Q92752	TNR	NEDSTO, TN-R	HGNC:11953
Extracellular compartment	O94826	TOMM70	TOMM70A, Tom70	HGNC:11985
Extracellular compartment	P60174	TPI1	HEL-S-49, TIM, TPI, TPID	HGNC:12009
Extracellular compartment	P07437	TUBB	CDCBM6, CSCSC1, M40, OK/SW-cl.56, TUBB1	HGNC:20778
Extracellular compartment	Q13509	TUBB3	CDCBM, CDCBM1, CFEOM3, CFEOM3A, FEOM3	HGNC:20772
Extracellular compartment	P04350	TUBB4A	DYT4, TUBB4, beta-5	HGNC:20774
Extracellular compartment	P10599	TXN	TRDX, TRX, TRX1, Trx80	HGNC:12435
Extracellular compartment	Q8NBS9	TXNDC5	ENDOPDI, ERP46, HCC-2, HCC2, PDIA15	HGNC:21073
Extracellular compartment	Q9NYU2	UGGT1	HUGT1, UGCGL1, UGT1	HGNC:15663
Extracellular compartment	Q99536	VAT1	VATI	HGNC:16919
Extracellular compartment	P55072	VCP	CDC48, FTDALS6, TERA, p97	HGNC:12666
Extracellular compartment	Q9Y277	VDAC3	HD-VDAC3, VDAC-3	HGNC:12674
Extracellular compartment	Q709C8	VPS13C	BLTP5C, PARK23	HGNC:23594
Extracellular compartment	Q96QK1	VPS35	MEM3, PARK17	HGNC:13487
Extracellular compartment	P67809	YBX1	BP-8, CBF-A, CSDA2, CSDB, DBPB	HGNC:8014
Extracellular compartment	P31946	YWHAB	GW128, HEL-S-1, HS1, KCIP-1, YWHAA	HGNC:12849
Extracellular compartment	P61981	YWHAG	14-3-3GAMMA, DEE56, EIEE56, PPP1R170	HGNC:12852
Extracellular compartment	P27348	YWHAQ	14-3-3, 1C5, HS1	HGNC:12854
Extracellular compartment	P63104	YWHAZ	14-3-3-zeta, HEL-S-3, HEL-S-93, HEL4, KCIP-1	HGNC:12855
Cytoplasm	P80404	ABAT	GABA-AT, GABAT, NPD009	HGNC:23
Cytoplasm	P28288	ABCD3	ABC43, CBAS5, PMP70, PXMP1, ZWS2	HGNC:67
Cytoplasm	O14639	ABLIM1	ABLIM, LIMAB1, LIMATIN, abLIM-1	HGNC:78
Cytoplasm	P16219	ACADS	ACAD3, SCAD	HGNC:90
Cytoplasm	Q99798	ACO2	ACONM, HEL-S-284, ICRD, OCA8, OPA9	HGNC:118
Cytoplasm	Q53H12	AGK	CATC5, CTRCT38, MTDPS10, MULK	HGNC:21869
Cytoplasm	Q96HN2	AHCYL2	ADOHCYASE3, IRBIT2	HGNC:22204
Cytoplasm	Q9UIJ7	AK3	AK3L1, AK6, AKL3L, AKL3L1, FIX	HGNC:17376
Cytoplasm	P30038	ALDH4A1	ALDH4, P5CD, P5CDh	HGNC:406
Cytoplasm	Q02252	ALDH6A1	MMSADHA, MMSDH	HGNC:7179
Cytoplasm	Q9Y673	ALG5	PKD7, bA421P11.2	HGNC:20266
Cytoplasm	O75342	ALOX12B	12R-LOX, ARCI2	HGNC:430
Cytoplasm	O14617	AP3D1	ADTD, HPS10, hBLVR	HGNC:568
Cytoplasm	Q9BZZ5	API5	AAC-11, AAC11	HGNC:594
Cytoplasm	P48444	ARCN1	COPD, SRMMD, SSMG	HGNC:649
Cytoplasm	Q9NWB6	ARGLU1		HGNC:25482
Cytoplasm	P40616	ARL1	ARFL1	HGNC:692
Cytoplasm	O75129	ASTN2	bA67K19.1	HGNC:17021
Cytoplasm	Q6DD88	ATL3	HSN1F	HGNC:24526
Cytoplasm	P36542	ATP5F1C	ATP5C, ATP5C1, ATP5CL1	HGNC:833
Cytoplasm	P56385	ATP5ME	ATP5I, ATP5K	HGNC:846
Cytoplasm	P56134	ATP5MF	ATP5J2, ATP5JL	HGNC:848
Cytoplasm	O75964	ATP5MG	ATP5JG, ATP5L	HGNC:14247
Cytoplasm	Q96IX5	ATP5MK	AGP, ATP5MD, DAPIT, HCVFTP2, MC5DN6	HGNC:30889
Cytoplasm	P24539	ATP5PB	ATP5F1, PIG47	HGNC:840
Cytoplasm	O95670	ATP6V1G2	ATP6G, ATP6G2, NG38, VMA10	HGNC:862
Cytoplasm	Q8WWM7	ATXN2L	A2D, A2LG, A2LP, A2RP	HGNC:31326
Cytoplasm	Q9UPM9	B9D1	B9, EPPB9, JBTS27, MKS9, MKSR-1	HGNC:24123
Cytoplasm	O43684	BUB3	BUB3L, hBUB3	HGNC:1151
Cytoplasm	Q13555	CAMK2G	CAMK, CAMK-II, CAMKG, MRD59	HGNC:1463
Cytoplasm	Q14444	CAPRIN1	GPIAP1, GPIP137, GRIP137, M11S1, RNG105	HGNC:6743
Cytoplasm	P31944	CASP14	ARCI12	HGNC:1502
Cytoplasm	Q96A33	CCDC47	GK001, MSTP041, THNS	HGNC:24856
Cytoplasm	Q03188	CENPC	CENP-C, CENPC1, MIF2, hcp-4	HGNC:1854
Cytoplasm	Q12873	CHD3	Mi-2a, Mi2-ALPHA, SNIBCPS, ZFH	HGNC:1918
Cytoplasm	Q9Y3Y2	CHTOP	C10orf77, C1orf77, FL-SRAG, FOP, SRAG	HGNC:24511
Cytoplasm	Q14011	CIRBP	CIRP	HGNC:1982
Cytoplasm	Q9NZ45	CISD1	C10orf70, MDS029, ZCD1, mitoNEET	HGNC:30880
Cytoplasm	P12532	CKMT1A	CKMT1, U-MtCK, mia-CK	HGNC:31736
Cytoplasm	Q15417	CNN3		HGNC:2157
Cytoplasm	P35606	COPB2	MCPH19, OPDD, beta'-COP	HGNC:2232
Cytoplasm	Q9UQ03	CORO2B	CLIPINC	HGNC:2256
Cytoplasm	P13073	COX4I1	COX IV-1, COX4, COX4-1, COXIV, COXIV-1	HGNC:2265
Cytoplasm	Q14194	CRMP1	CRMP-1, DPYSL1, DRP-1, DRP1, ULIP-3	HGNC:2365
Cytoplasm	Q8NEV1	CSNK2A3	CSNK2A1P	HGNC:2458
Cytoplasm	P00167	CYB5A	CYB5, MCB5, METAG	HGNC:2570
Cytoplasm	P61803	DAD1	OST2	HGNC:2664
Cytoplasm	P61962	DCAF7	AN11, HAN11, SWAN-1, WDR68	HGNC:30915
Cytoplasm	O43602	DCX	DBCN, DC, LISX, SCLH, XLIS	HGNC:2714
Cytoplasm	Q92841	DDX17	P72, RH70	HGNC:2740
Cytoplasm	Q9H8H2	DDX31	PPP1R25	HGNC:16715
Cytoplasm	O00148	DDX39A	BAT1, BAT1L, DDX39, DDXL, URH49	HGNC:17821
Cytoplasm	O15523	DDX3Y	DBY	HGNC:2699
Cytoplasm	Q8TDD1	DDX54	DP97	HGNC:20084
Cytoplasm	Q96DA6	DNAJC19	PAM18, TIM14, TIMM14	HGNC:30528
Cytoplasm	O60762	DPM1	CDGIE, MPDS	HGNC:3005
Cytoplasm	Q9C005	DPY30	Cps25, HDPY-30, Saf19	HGNC:24590
Cytoplasm	O14531	DPYSL4	CRMP3, DRP-4, ULIP4	HGNC:3016
Cytoplasm	Q9BPU6	DPYSL5	CRAM, CRMP-5, CRMP5, CV2, RTSC4	HGNC:20637
Cytoplasm	Q13409	DYNC1I2	DIC74, DNCI2, IC2, NEDMIBA	HGNC:2964
Cytoplasm	O43237	DYNC1LI2	DNCLI2, LIC2	HGNC:2966
Cytoplasm	Q13627	DYRK1A	DYRK, DYRK1, HP86, MNB, MNBH	HGNC:3091
Cytoplasm	O75530	EED	COGIS, HEED, WAIT1	HGNC:3188
Cytoplasm	Q05639	EEF1A2	DEE33, EEF1AL, EF-1-alpha-2, EF1A, EIEE33	HGNC:3192
Cytoplasm	O14681	EI24	EPG4, PIG8, TP53I8	HGNC:13276
Cytoplasm	B5ME19	EIF3CL		HGNC:26347
Cytoplasm	O15371	EIF3D	EIF3S7, eIF3-p66, eIF3-zeta	HGNC:3278
Cytoplasm	Q15717	ELAVL1	ELAV1, HUR, Hua, MelG	HGNC:3312
Cytoplasm	Q8N766	EMC1	CAVIPMR, KIAA0090	HGNC:28957
Cytoplasm	Q15006	EMC2	KIAA0103, TTC35	HGNC:28963
Cytoplasm	Q5J8M3	EMC4	PIG17, TMEM85	HGNC:28032
Cytoplasm	Q9NPA0	EMC7	C11orf3, C15orf24, HT022, ORF1-FL1	HGNC:24301
Cytoplasm	Q14249	ENDOG		HGNC:3346
Cytoplasm	Q969X5	ERGIC1	AMC2, AMCN, ERGIC-32, ERGIC32, NET24	HGNC:29205
Cytoplasm	P84090	ERH	DROER	HGNC:3447
Cytoplasm	Q96HE7	ERO1A	ERO1-L, ERO1-L-alpha, ERO1-alpha, ERO1L, ERO1LA	HGNC:13280
Cytoplasm	P30040	ERP29	C12orf8, ERp28, ERp31, HEL-S-107, PDI-DB	HGNC:13799
Cytoplasm	Q86XK2	FBXO11	FBX11, IDDFBA, PRMT9, UBR6, UG063H01	HGNC:13590
Cytoplasm	P26885	FKBP2	FKBP-13, FKBP13, PPIase	HGNC:3718
Cytoplasm	Q14318	FKBP8	FKBP38, FKBPr38	HGNC:3724
Cytoplasm	Q96PY5	FMNL2	FHOD2	HGNC:18267
Cytoplasm	Q96AE4	FUBP1	FBP, FUBP, hDH V	HGNC:4004
Cytoplasm	Q9BWH2	FUNDC2	DC44, HCBP6, HCC3, PD03104	HGNC:24925
Cytoplasm	P35637	FUS	ALS6, ETM4, FUS1, HNRNPP2, POMP75	HGNC:4010
Cytoplasm	P51114	FXR1	FXR1P, MYOPMIL, MYORIBF	HGNC:4023
Cytoplasm	P31150	GDI1	1A, GDIL, MRX41, MRX48, OPHN2	HGNC:4226
Cytoplasm	Q8N9F7	GDPD1	GDE4	HGNC:20883
Cytoplasm	O00258	GET1	CHD5, WRB	HGNC:12790
Cytoplasm	P49448	GLUD2	GDH2, GLUDP1	HGNC:4336
Cytoplasm	P43304	GPD2	GDH2, GPDM, mGDH, mGPDH	HGNC:4456
Cytoplasm	Q9BZE4	GTPBP4	CRFG, NGB, NOG1	HGNC:21535
Cytoplasm	Q9UBP9	GULP1	CED-6, CED6, GULP	HGNC:18649
Cytoplasm	P07305	H1-0	H1.0, H10, H1F0, H1FV	HGNC:4714
Cytoplasm	Q9P035	HACD3	B-IND1, BIND1, HSPC121, PTPLAD1	HGNC:24175
Cytoplasm	Q13547	HDAC1	GON-10, HD1, KDAC1, RPD3, RPD3L1	HGNC:4852
Cytoplasm	Q92769	HDAC2	HD2, KDAC2, RPD3, YAF1	HGNC:4853
Cytoplasm	P19367	HK1	HK, HK1-ta, HK1-tb, HK1-tc, HKD	HGNC:4922
Cytoplasm	Q32P51	HNRNPA1L2		HGNC:27067
Cytoplasm	P51991	HNRNPA3	2610510D13Rik, D10S102, FBRNP, HNRPA3	HGNC:24941
Cytoplasm	Q99729	HNRNPAB	ABBP1, HNRPAB	HGNC:5034
Cytoplasm	Q14103	HNRNPD	AUF1, AUF1A, HNRPD, P37, hnRNPD0	HGNC:5036
Cytoplasm	O14979	HNRNPDL	HNRNP, HNRPDL, JKTBP, JKTBP2, LGMD1G	HGNC:5037
Cytoplasm	P31943	HNRNPH1	HNRPH, HNRPH1, NEDCDS, hnRNPH	HGNC:5041
Cytoplasm	O43390	HNRNPR	HNRPR, NEDDFSB, hnRNP-R	HGNC:5047
Cytoplasm	P51659	HSD17B4	DBP, MFE-2, MFP-2, MPF-2, PRLTS1	HGNC:5213
Cytoplasm	Q3SXM5	HSDL1	SDR12C3	HGNC:16475
Cytoplasm	P50213	IDH3A	RP90	HGNC:5384
Cytoplasm	O43837	IDH3B	RP46	HGNC:5385
Cytoplasm	Q16666	IFI16	IFNGIP1, PYHIN2	HGNC:5395
Cytoplasm	Q9NZI8	IGF2BP1	CRD-BP, CRDBP, IMP-1, IMP1, VICKZ1	HGNC:28866
Cytoplasm	Q16891	IMMT	HMP, MICOS60, MINOS2, Mic60, P87	HGNC:6047
Cytoplasm	Q86U28	ISCA2	HBLD1, ISA2, MMDS4, c14_5557	HGNC:19857
Cytoplasm	P23458	JAK1	AIIDE, JAK1A, JAK1B, JTK3	HGNC:6190
Cytoplasm	Q92794	KAT6A	ARTHS, MOZ, MRD32, MYST-3, MYST3	HGNC:13013
Cytoplasm	P24390	KDELR1	ERD2, ERD2.1, HDEL, PM23	HGNC:6304
Cytoplasm	Q92945	KHSRP	FBP2, FUBP2, KSRP, p75	HGNC:6316
Cytoplasm	Q9ULH0	KIDINS220	ARMS, SINO, VENARG	HGNC:29508
Cytoplasm	O60282	KIF5C	CDCBM2, KINN, NKHC, NKHC-2, NKHC2	HGNC:6325
Cytoplasm	Q03164	KMT2A	ALL-1, ALL1, CXXC7, GAS7, HRX	HGNC:7132
Cytoplasm	O00629	KPNA4	IPOA3, QIP1, SRP3	HGNC:6397
Cytoplasm	P83111	LACTB	G24, MRPL56	HGNC:16468
Cytoplasm	Q0VGL1	LAMTOR4	C7orf59	HGNC:33772
Cytoplasm	Q14847	LASP1	Lasp-1, MLN50	HGNC:6513
Cytoplasm	O95202	LETM1	CONDMIM, Mdm38, SLC55A1	HGNC:6556
Cytoplasm	P02545	LMNA	CDCD1, CDDC, CMD1A, CMT2B1, EMD2	HGNC:6636
Cytoplasm	Q96AG4	LRRC59	PRO1855, p34	HGNC:28817
Cytoplasm	P11137	MAP2	MAP-2, MAP2A, MAP2B, MAP2C	HGNC:6839
Cytoplasm	Q96JE9	MAP6	MAP6-N, MTAP6, N-STOP, STOP	HGNC:6868
Cytoplasm	Q3KQU3	MAP7D1	PARCC1, RPRC1	HGNC:25514
Cytoplasm	P31152	MAPK4	ERK-4, ERK4, PRKM4, p63-MAPK, p63MAPK	HGNC:6878
Cytoplasm	Q9UBB5	MBD2	DMTase, NY-CO-41	HGNC:6917
Cytoplasm	Q6ZWT7	MBOAT2	LPAAT, LPCAT, LPCAT4, LPEAT, LPLAT 2	HGNC:25193
Cytoplasm	Q8NE86	MCU	C10orf42, CCDC109A, HsMCU	HGNC:23526
Cytoplasm	Q5XKP0	MICOS13	C19orf70, MIC12, MIC13, P117, QIL1	HGNC:33702
Cytoplasm	O95563	MPC2	BRP44, SLC54A2	HGNC:24515
Cytoplasm	Q6WCQ1	MPRIP	M-RIP, MRIP, RHOIP3, RIP3, p116Rip	HGNC:30321
Cytoplasm	Q9P015	MRPL15	HSPC145, L15mt, MRP-L15, MRP-L7, RPML7	HGNC:14054
Cytoplasm	O43347	MSI1		HGNC:7330
Cytoplasm	Q96DH6	MSI2	MSI2H	HGNC:18585
Cytoplasm	Q13330	MTA1		HGNC:7410
Cytoplasm	Q9BTC8	MTA3		HGNC:23784
Cytoplasm	Q9NZJ7	MTCH1	CGI-64, PIG60, PSAP, SLC25A49	HGNC:17586
Cytoplasm	Q9Y6C9	MTCH2	HSPC032, MIMP, SLC25A50	HGNC:17587
Cytoplasm	Q9P2K5	MYEF2	HsT18564, MEF-2, MST156, MSTP156, myEF-2	HGNC:17940
Cytoplasm	P24844	MYL9	LC20, MLC-2C, MLC2, MMIHS4, MRLC1	HGNC:15754
Cytoplasm	Q92614	MYO18A	MAJN, MYSPDZ, SP-R210, SPR210, TIAF1	HGNC:31104
Cytoplasm	Q5VTT5	MYOM3		HGNC:26679
Cytoplasm	A2RRP1	NBAS	ILFS2, NAG, SOPH	HGNC:15625
Cytoplasm	Q14596	NBR1	1A1-3B, IAI3B, M17S2, MIG19	HGNC:6746
Cytoplasm	P61601	NCALD		HGNC:7655
Cytoplasm	Q969V3	NCLN	NET59	HGNC:26923
Cytoplasm	O00483	NDUFA4	CI-9k, CI-MLRQ, COXFA4, MC4DN21, MISTR1	HGNC:7687
Cytoplasm	Q16718	NDUFA5	B13, CI-13KD-B, CI-13kB, NUFM, UQOR13	HGNC:7688
Cytoplasm	Q16795	NDUFA9	CC6, CI-39k, CI39k, COQ11, MC1DN26	HGNC:7693
Cytoplasm	P28331	NDUFS1	CI-75Kd, CI-75k, MC1DN5, PRO1304	HGNC:7707
Cytoplasm	O75489	NDUFS3	CI-30, MC1DN8	HGNC:7710
Cytoplasm	O75380	NDUFS6	CI-13kA, CI-13kD-A, CI13KDA, MC1DN9	HGNC:7713
Cytoplasm	P49821	NDUFV1	CI-51K, CI51KD, MC1DN4, UQOR1	HGNC:7716
Cytoplasm	P19404	NDUFV2	CI-24k, MC1DN7	HGNC:7717
Cytoplasm	P07196	NEFL	CMT1F, CMT2E, CMTDIG, NF-L, NF68	HGNC:7739
Cytoplasm	P07197	NEFM	NEF3, NF-M, NFM	HGNC:7734
Cytoplasm	Q9Y697	NFS1	COXPD52, HUSSY-08, IscS, NIFS	HGNC:15910
Cytoplasm	Q8WTT2	NOC3L	AD24, C10orf117, FAD24	HGNC:24034
Cytoplasm	Q9NZM5	NOP53	GLTSCR2, PICT-1, PICT1	HGNC:4333
Cytoplasm	O00567	NOP56	NOL5A, SCA36	HGNC:15911
Cytoplasm	Q9UNW9	NOVA2	ANOVA, NEDASB, NOVA-2, NOVA3	HGNC:7887
Cytoplasm	P06748	NPM1	B23, NPM	HGNC:7910
Cytoplasm	Q9NX40	OCIAD1	ASRIJ, OCIA, TPA018	HGNC:16074
Cytoplasm	O96013	PAK4		HGNC:16059
Cytoplasm	P11498	PC	PCB	HGNC:8636
Cytoplasm	Q96JY6	PDLIM2	MYSTIQUE, SLIM	HGNC:13992
Cytoplasm	Q32NB8	PGS1		HGNC:30029
Cytoplasm	Q8IY17	PNPLA6	BNHS, LNMS, NTE, NTEMND, OMCS	HGNC:16268
Cytoplasm	Q7Z3K3	POGZ	MRD37, WHSUS, ZNF280E, ZNF635, ZNF635m	HGNC:18801
Cytoplasm	P16435	POR	CPR, CYPOR, P450R	HGNC:9208
Cytoplasm	Q13427	PPIG	CARS-Cyp, CYP, SCAF10, SRCyp	HGNC:14650
Cytoplasm	P63151	PPP2R2A	B55A, B55ALPHA, PR52A, PR55A, PR55alpha	HGNC:9304
Cytoplasm	P30048	PRDX3	AOP-1, AOP1, HBC189, MER5, PPPCD	HGNC:9354
Cytoplasm	P14314	PRKCSH	AGE-R2, G19P1, GIIB, PCLD, PCLD1	HGNC:9411
Cytoplasm	O94806	PRKD3	EPK2, PKC-NU, PKD3, PRKCN, nPKC-NU	HGNC:9408
Cytoplasm	Q9UMS4	PRPF19	NMP200, PRP19, PSO4, SNEV, UBOX4	HGNC:17896
Cytoplasm	P48651	PTDSS1	LMHD, PSS1, PSSA	HGNC:9587
Cytoplasm	Q9P2B2	PTGFRN	CD315, CD9P-1, EWI-F, FPRP, SMAP-6	HGNC:9601
Cytoplasm	Q8WUK0	PTPMT1	DUSP23, MOSP, PLIP, PNAS-129	HGNC:26965
Cytoplasm	Q00577	PURA	MRD31, NEDRIHF, PUR-ALPHA, PUR1, PURALPHA	HGNC:9701
Cytoplasm	Q9NRW1	RAB6B		HGNC:14902
Cytoplasm	Q7Z5J4	RAI1	SMCR, SMS	HGNC:9834
Cytoplasm	Q09028	RBBP4	NURF55, RBAP48, lin-53	HGNC:9887
Cytoplasm	Q16576	RBBP7	RbAp46	HGNC:9890
Cytoplasm	Q9NWB1	RBFOX1	2BP1, A2BP1, FOX-1, FOX1, HRNBP1	HGNC:18222
Cytoplasm	Q96PK6	RBM14-RBM4	COAZ, PSP2, RBM14, SIP	HGNC:38840
Cytoplasm	Q15293	RCN1	HEL-S-84, PIG20, RCAL, RCN	HGNC:9934
Cytoplasm	Q14257	RCN2	E6BP, ERC-55, ERC55, TCBP49	HGNC:9935
Cytoplasm	Q9H902	REEP1	C2orf23, DSMA6, HMN5B, SPG31, Yip2a	HGNC:25786
Cytoplasm	Q96CC6	RHBDF1	C16orf8, Dist1, EGFR-RS, gene-89, gene-90	HGNC:20561
Cytoplasm	Q86XS8	RNF130	G1RP, G1RZFP, GOLIATH, GP	HGNC:18280
Cytoplasm	P27635	RPL10	AUTSX5, DXS648, DXS648E, L10, MRXS35	HGNC:10298
Cytoplasm	P26373	RPL13	BBC1, D16S444E, D16S44E, L13, SEMDIST	HGNC:10303
Cytoplasm	P61313	RPL15	DBA12, EC45, L15, RPL10, RPLY10	HGNC:10306
Cytoplasm	P18621	RPL17	L17, PD-1, RPL23	HGNC:10307
Cytoplasm	Q07020	RPL18	DBA18, L18	HGNC:10310
Cytoplasm	Q02543	RPL18A	L18A	HGNC:10311
Cytoplasm	P84098	RPL19	L19	HGNC:10312
Cytoplasm	P47914	RPL29	HIP, HUMRPL29, L29, RPL29P10, RPL29_3_370	HGNC:10331
Cytoplasm	P62910	RPL32	L32, PP9932	HGNC:10336
Cytoplasm	P42766	RPL35	DBA19, L35	HGNC:10344
Cytoplasm	Q9Y3U8	RPL36	L36	HGNC:13631
Cytoplasm	Q02878	RPL6	L6, SHUJUN-2, TAXREB107, TXREB1	HGNC:10362
Cytoplasm	P18124	RPL7	L7, humL7-1	HGNC:10363
Cytoplasm	P62424	RPL7A	L7A, SURF3, TRUP	HGNC:10364
Cytoplasm	Q6DKI1	RPL7L1	dJ475N16.4	HGNC:21370
Cytoplasm	P62917	RPL8	L8	HGNC:10368
Cytoplasm	P04843	RPN1	OST1, RBPH1	HGNC:10381
Cytoplasm	P25398	RPS12	S12	HGNC:10385
Cytoplasm	P08708	RPS17	DBA4, RPS17L, RPS17L1, RPS17L2, S17	HGNC:10397
Cytoplasm	P62266	RPS23	BTDD, MABAS, MCINS, PAMAS, S23	HGNC:10410
Cytoplasm	P62847	RPS24	DBA3, S24, eS24	HGNC:10411
Cytoplasm	Q8TD47	RPS4Y2	RPS4Y2P	HGNC:18501
Cytoplasm	P62753	RPS6	S6	HGNC:10429
Cytoplasm	P62081	RPS7	DBA8, S7, eS7	HGNC:10440
Cytoplasm	Q16799	RTN1	NSP	HGNC:10467
Cytoplasm	Q7L099	RUFY3	RIPX, SINGAR1, ZFYVE30	HGNC:30285
Cytoplasm	Q9NTJ5	SACM1L	SAC1	HGNC:17059
Cytoplasm	Q9NR31	SAR1A	SAR1, SARA1, Sara, masra2	HGNC:10534
Cytoplasm	O75396	SEC22B	ERS-24, SEC22L1	HGNC:10700
Cytoplasm	Q9H9S3	SEC61A2		HGNC:17702
Cytoplasm	P60059	SEC61G	SSS1	HGNC:18277
Cytoplasm	Q9UH03	SEPTIN3	SEP3, SEPT3, bK250D10.3	HGNC:10750
Cytoplasm	Q92599	SEPTIN8	SEP2, SEPT8	HGNC:16511
Cytoplasm	Q9UHD8	SEPTIN9	AF17q25, MSF, MSF1, NAPB, PNUTL4	HGNC:7323
Cytoplasm	P23246	SFPQ	POMP100, PPP1R140, PSF	HGNC:10774
Cytoplasm	Q9BWM7	SFXN3	BA108L7.2, SFX3, SLC56A3	HGNC:16087
Cytoplasm	Q8TD22	SFXN5	BBG-TCC, SLC56A5	HGNC:16073
Cytoplasm	P57059	SIK1	DEE30, MSK, SIK, SIK-1, SIK1B	HGNC:11142
Cytoplasm	P63208	SKP1	EMC19, OCP-II, OCP2, SKP1A, TCEB1L	HGNC:10899
Cytoplasm	O75746	SLC25A12	AGC1, ARALAR, DEE39, EIEE39	HGNC:10982
Cytoplasm	P12236	SLC25A6	AAC3, ANT, ANT 2, ANT 3, ANT3	HGNC:10992
Cytoplasm	O60264	SMARCA5	ISWI, SNF2H, WCRF135, hISWI, hSNF2H	HGNC:11101
Cytoplasm	P62318	SNRPD3	SMD3, Sm-D3	HGNC:11160
Cytoplasm	P62304	SNRPE	HYPT11, SME, Sm-E, snRNP-E	HGNC:11161
Cytoplasm	Q15005	SPCS2		HGNC:28962
Cytoplasm	Q9Y6N5	SQOR	CGI-44, PRO1975, SQR, SQRDL	HGNC:20390
Cytoplasm	Q07955	SRSF1	ASF, SF2, SF2p33, SFRS1, SRp30a	HGNC:10780
Cytoplasm	O75494	SRSF10	FUSIP1, FUSIP2, NSSR, PPP1R149, SFRS13	HGNC:16713
Cytoplasm	Q93045	STMN2	SCG10, SCGN10	HGNC:10577
Cytoplasm	P46977	STT3A	CDG1WAD, CDG1WAR, ITM1, STT3-A, TMC	HGNC:6172
Cytoplasm	Q8TCJ2	STT3B	CDG1X, SIMP, STT3-B	HGNC:30611
Cytoplasm	P53597	SUCLG1	GALPHA, MTDPS9, SUCLA1	HGNC:11449
Cytoplasm	O94901	SUN1	UNC84A	HGNC:18587
Cytoplasm	O60506	SYNCRIP	GRY-RBP, GRYRBP, HNRNPQ, HNRPQ1, NSAP1	HGNC:16918
Cytoplasm	Q13148	TARDBP	ALS10, TDP-43	HGNC:11571
Cytoplasm	Q9Y5L4	TIMM13	TIM13, TIM13B, TIMM13A, TIMM13B, ppv1	HGNC:11816
Cytoplasm	Q6UXF1	TMEM108	CT124, RTLN	HGNC:28451
Cytoplasm	P57088	TMEM33	1600019D15Rik, Pom33, SHINC-3, SHINC3	HGNC:25541
Cytoplasm	Q9Y320	TMX2	CGI-31, NEDMCMS, PDIA12, PIG26, TXNDC14	HGNC:30739
Cytoplasm	Q9NS69	TOMM22	1C9-2, MST065, MSTP065, TOM22	HGNC:18002
Cytoplasm	O96008	TOMM40	C19orf1, D19S1177E, PER-EC1, PEREC1, TOM40	HGNC:18001
Cytoplasm	P11387	TOP1	TOPI	HGNC:11986
Cytoplasm	P11388	TOP2A	TOP2, TOP2alpha, TOPIIA, TP2A	HGNC:11989
Cytoplasm	Q14669	TRIP12	MRD49, TRIP-12, TRIPC, ULF	HGNC:12306
Cytoplasm	O95881	TXNDC12	AG1, AGR1, ERP16, ERP18, ERP19	HGNC:24626
Cytoplasm	P61960	UFM1	BM-002, C13orf20, HLD14	HGNC:20597
Cytoplasm	Q9BZI7	UPF3B	HUPF3B, MRX62, MRX82, MRXS14, RENT3B	HGNC:20439
Cytoplasm	P31930	UQCRC1	D3S3191, PKNPY, QCR1, UQCR1	HGNC:12585
Cytoplasm	P22695	UQCRC2	MC3DN5, QCR2, UQCR2	HGNC:12586
Cytoplasm	Q9NZ43	USE1	D12, MDS032, P31, SLT1	HGNC:30882
Cytoplasm	P26640	VARS1	G7A, NDMSCA, VARS, VARS2	HGNC:12651
Cytoplasm	P45880	VDAC2	POR	HGNC:12672
Cytoplasm	Q96RL7	VPS13A	BLTP5A, CHAC, CHOREIN	HGNC:1908
Cytoplasm	Q9HC78	ZBTB20	DPZF, HOF, ODA-8S, PRIMS, ZNF288	HGNC:13503
