# Supplementary material for: Loss of function of FIP200 in human pluripotent stem cell-derived neurons leads to axonal pathology and hyperactivity
Source: Transl Psychiatry. 2023 May 3;13:143. doi: 10.1038/s41398-023-02432-3 (PMC10156752; doi:10.1038/s41398-023-02432-3)
Supplement: Supplementary file 12 — Supplementary Table S4 [file 41398_2023_2432_MOESM12_ESM.xlsx]

## Sheet: Sheet1
Table S4. Significantly regulated GO terms in FIP200KO membrane protein analysis
Gene Set	Description	Size	Leading Edge Number	ES	NES	P Value	FDR
GO:0061564	axon development	111	54	-0.62847	-1.9912	0	0
GO:0098742	cell-cell adhesion via plasma-membrane adhesion molecules	56	30	-0.69643	-2.0397	0	0
GO:0010975	regulation of neuron projection development	81	38	-0.62316	-1.9073	0	0.0029206
GO:0097485	neuron projection guidance	62	35	-0.64477	-1.9202	0	0.0038941
GO:0060560	developmental growth involved in morphogenesis	48	24	-0.62756	-1.822	0	0.020027
GO:0050900	leukocyte migration	38	21	-0.64179	-1.8101	0	0.021696
GO:0007492	endoderm development	7	3	-0.89868	-1.798	0	0.023842
GO:0021953	central nervous system neuron differentiation	22	12	-0.69045	-1.7817	0.0025575	0.030041
GO:0006091	generation of precursor metabolites and energy	48	23	0.50027	1.9638	0	0.030052
GO:1901615	organic hydroxy compound metabolic process	29	17	0.54908	1.9661	0	0.034572
GO:0006790	sulfur compound metabolic process	17	12	0.60443	1.9128	0	0.038579
GO:0042737	drug catabolic process	7	5	0.83706	1.9191	0.0028011	0.039304
GO:0006732	coenzyme metabolic process	33	18	0.52099	1.9273	0	0.040874
GO:0005996	monosaccharide metabolic process	24	12	0.57938	1.9662	0	0.043215
GO:0006081	cellular aldehyde metabolic process	9	8	0.75806	1.86	0.0029155	0.044935
GO:0009259	ribonucleotide metabolic process	51	22	0.45702	1.8493	0	0.045663
GO:0070646	protein modification by small protein removal	12	7	0.67087	1.8655	0.0068966	0.045947
GO:0048193	Golgi vesicle transport	57	25	0.4612	1.871	0	0.046196
GO:0045454	cell redox homeostasis	11	9	0.70671	1.8757	0	0.04858
